# Supplementary material for: OligoFormer: an accurate and robust prediction method for siRNA design
Source: Bioinformatics. 2024 Sep 25;40(10):btae577. doi: 10.1093/bioinformatics/btae577 (PMC11494384; doi:10.1093/bioinformatics/btae577)
Supplement: btae577_Supplementary_Data [file btae577_supplementary_data.zip]

Archive with 14 entries (14 files):
- ._Supplemntary Table 4. Table of ablation.xlsx
- Supplementary Materials.docx
- .DS_Store
- ._Supplemntary Table 1.xlsx
- 6.xlsx
- AutoFileRenameNote.txt
- 5.xlsx
- 11.xlsx
- Supplemntary Table 1.xlsx
- ._.DS_Store
- Supplemntary Table 4. Table of ablation.xlsx
- ._supplementary_tables
- Supplementary Tables.zip
- 12.xlsx
