# Supplementary material for: OligoFormer: an accurate and robust prediction method for siRNA design
Source: Bioinformatics. 2024 Sep 25;40(10):btae577. doi: 10.1093/bioinformatics/btae577 (PMC11494384; doi:10.1093/bioinformatics/btae577)
Supplement: btae577_Supplementary_Data [file btae577_supplementary_data.zip › AutoFileRenameNote.txt]

From: Supplemntary Table 3. Table of siRNA prediction of benchmark methods.xlsx
To: 5.xlsx
Error: Could not find a part of the path '\\chenasprod\kglinw2\Journals\OUP\CBIO\Vol00000\240586\FreshMss\Disk\bioinf-2024-0474-20240923040447\bioinf-2024-0474-20240923040447\suppl_data\Supplementary Tables\supplementary_tables\Supplemntary Table 3. Table of siRNA prediction of benchmark methods.xlsx.tmp'.
From: Supplemntary Table 2. Table of performance of different flanking lengths.xlsx
To: 11.xlsx
Error: Could not find a part of the path '\\chenasprod\kglinw2\Journals\OUP\CBIO\Vol00000\240586\FreshMss\Disk\bioinf-2024-0474-20240923040447\bioinf-2024-0474-20240923040447\suppl_data\Supplementary Tables\supplementary_tables\Supplemntary Table 2. Table of performance of different flanking lengths.xlsx.tmp'.
