# Supplementary material for: OligoFormer: an accurate and robust prediction method for siRNA design
Source: Bioinformatics. 2024 Sep 25;40(10):btae577. doi: 10.1093/bioinformatics/btae577 (PMC11494384; doi:10.1093/bioinformatics/btae577)
Supplement: btae577_Supplementary_Data [file btae577_supplementary_data.zip › 5.xlsx]

## Sheet: Huesken
siRNA	efficacy	OligoWalk	siRNAPred	iScore	s-Biopredsi	DSIR	OligoFormer
CUAAUAUGUUAAUUGAUUU	0.462	0.542404	0.557	0.57	0.711	0.698	0.418783
AAUAUGUUAAUUGAUUUAU	0.384	0.778813	0.552	0.653	0.689	0.714	0.494413
GAUUUAUACAAUUCCUUUC	0.514	0.572912	0.761	0.615	0.735	0.748	0.55545
CAAUUCCUUUCAAUUUUAU	0.364	0.415344	0.709	0.445	0.497	0.567	0.382848
CAGACCAAAAUUAAAUAAG	0.522	0.646183	0.581	0.564	0.654	0.68	0.483367
AGACCAAAAUUAAAUAAGA	0.442	0.671416	0.411	0.513	0.542	0.624	0.490974
ACCAAAAUUAAAUAAGAAA	0.441	0.435171	0.513	0.486	0.619	0.611	0.427932
CAAAAUUAAAUAAGAAAGU	0.436	0.662463	0.523	0.593	0.736	0.687	0.466386
UAAGAAAGUUACAUAAGAU	0.591	0.900469	0.613	0.642	0.768	0.751	0.593101
AAGUUACAUAAGAUUCCAU	0.511	0.71787	0.721	0.542	0.735	0.734	0.542611
ACAUAAGAUUCCAUUUGAG	0.555	0.670321	0.904	0.52	0.599	0.715	0.549523
AAGAUUCCAUUUGAGCAUA	0.547	0.55497	0.836	0.508	0.543	0.685	0.515941
CCAUUUGAGCAUACAUAAG	0.44	0.289163	0.803	0.46	0.456	0.624	0.450676
CAUUUGAGCAUACAUAAGG	0.651	0.619577	0.746	0.632	0.656	0.73	0.593463
AUAAGGCCAUGAUACUUUA	0.759	0.730016	0.667	0.517	0.607	0.649	0.528834
GCCAUGAUACUUUAAUGUG	0.624	0.284175	0.666	0.452	0.487	0.604	0.462927
UUAAUGUGAACCACCAUUU	0.858	0.805275	0.598	0.764	0.847	0.912	0.634011
UGUGAACCACCAUUUCUUG	0.849	0.821797	0.854	0.589	0.729	0.829	0.623816
GAACCACCAUUUCUUGGAA	0.383	0.151565	0.712	0.27	0.281	0.518	0.371756
AUUUCUUGGAAGAAAGAAG	0.537	0.864362	0.437	0.667	0.75	0.781	0.610049
UGGAAGAAAGAAGACAUCC	0.832	0.904191	0.536	0.742	0.844	0.916	0.647858
GGAAGAAAGAAGACAUCCA	0.684	0.184803	0.703	0.407	0.433	0.6	0.444701
GAAAGAAGACAUCCAAAUG	0.736	0.389557	0.642	0.506	0.544	0.644	0.529503
AAGACAUCCAAAUGUCCGA	0.83	0.665609	0.767	0.538	0.697	0.742	0.592951
CAUCCAAAUGUCCGAUUCA	0.389	0.350642	0.547	0.412	0.432	0.578	0.449103
UUCCUGGCCAGUCAUCCAG	0.757	0.812392	0.682	0.653	0.821	0.84	0.537345
CCUGGCCAGUCAUCCAGUA	0.552	0.0785796	0.806	0.252	0.279	0.475	0.312226
AGUCAUCCAGUAGACUCUC	0.773	0.682835	0.693	0.556	0.609	0.751	0.57821
AGACUCUCUCCACUCUUCA	0.707	0.505975	0.776	0.526	0.603	0.742	0.554145
GGAAGGUGAUGCUUAUAUU	0.518	0.177951	0.578	0.38	0.426	0.577	0.427718
UCUACAAAGCUCACAUACA	0.753	0.820821	0.721	0.578	0.588	0.758	0.601308
CAACAAGACAGUACAUCCU	0.817	0.533604	0.965	0.514	0.657	0.803	0.506085
ACAGUACAUCCUAGAUUUG	0.794	0.640249	0.954	0.495	0.635	0.76	0.543106
UCCUAGAUUUGUGACUGAU	0.753	0.664057	0.816	0.502	0.639	0.767	0.514756
UUUGUGACUGAUAUGAGCA	0.836	0.869078	0.718	0.716	0.858	0.931	0.659223
UGUGACUGAUAUGAGCAUU	0.76	0.719978	0.936	0.56	0.713	0.819	0.568488
GCAUUUAAGGCUGUCAUUU	0.423	0.15338	0.687	0.443	0.462	0.562	0.380454
UUUAAGGCUGUCAUUUUCA	0.788	0.883128	0.599	0.712	0.854	0.846	0.639326
UUAAGGCUGUCAUUUUCAA	0.871	0.80177	0.744	0.555	0.704	0.711	0.570898
AAGUAUAAAAGUUUAGUGU	0.761	0.826328	0.797	0.653	0.768	0.773	0.56033
UAAAAGUUUAGUGUUCCAU	0.821	0.861209	0.922	0.705	0.847	0.862	0.621112
GUGUUCCAUUACCCAAUCU	0.72	0.248123	0.912	0.432	0.575	0.634	0.488462
UGUUCCAUUACCCAAUCUG	0.863	0.802626	0.846	0.676	0.845	0.865	0.628691
GUUCCAUUACCCAAUCUGU	0.471	0.4589	0.731	0.451	0.436	0.58	0.50518
UGUGCAGUAGACAUAGCUA	0.868	0.728406	0.86	0.52	0.67	0.799	0.567397
UGCAGUAGACAUAGCUAUA	0.776	0.677141	0.782	0.505	0.63	0.78	0.535684
UAGCUAUAAGCUCAAGUCA	0.849	0.867005	0.754	0.626	0.788	0.861	0.643742
AUAAGCUCAAGUCAUGUGA	0.87	0.828401	0.786	0.599	0.724	0.789	0.602927
CUCAAGUCAUGUGAAUUAA	0.544	0.341457	0.643	0.375	0.358	0.536	0.383081
UAUAAUUUGGGCAACAGCA	0.856	0.852095	0.842	0.722	0.85	0.904	0.627009
AUAAUUUGGGCAACAGCAA	0.835	0.61995	0.934	0.56	0.685	0.743	0.595835
GCAACAGCAAGUUUAAAUG	0.746	0.378166	0.436	0.478	0.602	0.687	0.45346
ACAGCAAGUUUAAAUGUAG	0.825	0.671954	0.665	0.554	0.67	0.752	0.576939
AUUGUUUCUCUAAAAUGCA	0.849	0.857557	0.81	0.652	0.803	0.804	0.611431
AUGCAUUAGGUUGUUCACA	0.754	0.691376	0.822	0.597	0.73	0.794	0.604978
UGCAUUAGGUUGUUCACAA	0.83	0.490391	0.752	0.545	0.728	0.767	0.557707
UAACACCAUUAUCUGAUGC	0.928	0.963076	0.821	0.716	0.844	0.947	0.667003
AACACCAUUAUCUGAUGCA	0.616	0.679266	0.703	0.552	0.613	0.741	0.55936
CAUUAUCUGAUGCAUCCAU	0.825	0.374956	0.836	0.449	0.558	0.68	0.467702
UAUCUGAUGCAUCCAUUAU	0.808	0.852329	0.808	0.613	0.745	0.806	0.583178
CUGAUGCAUCCAUUAUCUG	0.804	0.534482	0.912	0.513	0.624	0.713	0.532382
AUCCAUUAUCUGAUGCAUG	0.723	0.82464	0.65	0.665	0.776	0.813	0.624902
CAUUAUCUGAUGCAUGGCA	0.597	0.427656	0.855	0.458	0.554	0.657	0.467461
UUAUCUGAUGCAUGGCAUA	0.757	0.795756	0.671	0.597	0.791	0.808	0.565592
AUGCAAUAAGGCAGAUCCA	0.887	0.703187	0.918	0.504	0.543	0.648	0.556503
GCAAUAAGGCAGAUCCACA	0.688	0.193149	0.757	0.398	0.37	0.539	0.441729
CAAUAAGGCAGAUCCACAG	0.79	0.482539	0.838	0.528	0.603	0.689	0.528233
CGUCCCGUAGUAGUCGUCG	0.627	0.27035	0.54	0.47	0.582	0.781	0.472545
CCCGUAGUAGUCGUCGUAG	0.69	0.185553	0.674	0.382	0.388	0.679	0.453284
GUAGUCGUCGUAGAAGAGG	0.827	0.484131	0.843	0.53	0.598	0.767	0.528926
UAGUCGUCGUAGAAGAGGU	0.893	0.876487	0.697	0.629	0.784	0.921	0.588393
GUCGUAGAAGAGGUCUGAG	0.372	0.336712	0.793	0.397	0.345	0.612	0.456504
AGAGGUCUGAGCCCUCGUC	0.517	0.461054	0.542	0.53	0.68	0.788	0.455547
GUCUGAGCCCUCGUCGGGC	0.336	0.349343	0.486	0.433	0.442	0.629	0.450921
GUCGGGCGCCGGCGCCUUG	0.268	0.153484	0.566	0.307	0.35	0.495	0.395376
GCGCCGGCGCCUUGGUCUU	0.255	0.0630223	0.407	0.217	0.249	0.426	0.322931
UGGUCUUCACGCAGUACUC	0.737	0.851647	0.675	0.623	0.799	0.863	0.59203
GUCUUCACGCAGUACUCGG	0.59	0.473471	0.805	0.496	0.515	0.664	0.560954
UUCACGCAGUACUCGGCCA	0.652	0.746466	0.673	0.541	0.609	0.698	0.541279
CGCAGUACUCGGCCAGCGU	0.524	0.159232	0.536	0.343	0.445	0.605	0.358126
GUCACGCUCCGCGUCCACC	0.534	0.344567	0.349	0.463	0.6	0.705	0.446976
CCUUGGUCCCCAGGACCUG	0.43	0.137626	0.646	0.373	0.39	0.529	0.424975
GUCCCCAGGACCUGCUUCC	0.584	0.264273	0.53	0.475	0.612	0.679	0.499187
GCUUCCGGAUGAUGUCUGU	0.349	0.212653	0.593	0.272	0.317	0.551	0.357996
GAUGAUGUCUGUGUACUCC	0.766	0.534526	0.497	0.551	0.71	0.781	0.546516
UGUGUACUCCCGAUCCUUC	0.743	0.835189	0.703	0.626	0.654	0.719	0.593557
GUGUACUCCCGAUCCUUCC	0.565	0.375321	0.568	0.555	0.579	0.661	0.562295
CCCGAUCCUUCCCCUUGCU	0.412	0.106659	0.663	0.307	0.32	0.464	0.354451
UUUCCACUUCCUGUACAUC	0.829	0.918395	0.73	0.649	0.726	0.823	0.666698
CCUGUACAUCACGGAGGCG	0.364	0.213604	0.882	0.353	0.329	0.503	0.436042
CAUCACGGAGGCGUCCACG	0.794	0.353741	0.723	0.496	0.653	0.695	0.487886
UCACGGAGGCGUCCACGUU	0.552	0.547391	0.681	0.486	0.663	0.707	0.44715
CGGGCGAGAAGGUGUUGGG	0.459	0.187573	0.635	0.379	0.355	0.502	0.417909
GUUGGGCUCGUUCAGGAGG	0.682	0.35928	0.625	0.469	0.557	0.642	0.482179
UCGUUCAGGAGGGAGAUCA	0.7	0.638195	0.441	0.567	0.677	0.757	0.546622
GGAGGGAGAUCACACUCAG	0.232	0.255885	0.616	0.371	0.37	0.585	0.425056
GAGGGAGAUCACACUCAGG	0.584	0.383323	0.653	0.449	0.59	0.683	0.451269
GGGAGAUCACACUCAGGAG	0.423	0.206785	0.611	0.347	0.351	0.56	0.421471
UCACACUCAGGAGAAUGGU	0.813	0.811005	0.666	0.552	0.569	0.691	0.5912
CACACUCAGGAGAAUGGUC	0.449	0.452047	0.702	0.473	0.546	0.687	0.509307
CAGGAGAAUGGUCCUGACG	0.721	0.309004	0.603	0.533	0.694	0.746	0.508373
AGGAGAAUGGUCCUGACGU	0.722	0.414183	0.734	0.516	0.566	0.675	0.517156
CUGACGUUCUGCGUGGGGU	0.578	0.344582	0.638	0.43	0.445	0.584	0.473838
UCUGCGUGGGGUUCCACCU	0.726	0.635625	0.56	0.6	0.717	0.761	0.531092
CCACCUCUCUGAGGGCAGC	0.393	0.268927	0.608	0.361	0.332	0.549	0.427007
GGUCGUCCACCGGCGGGUG	0.254	0.0963136	0.476	0.278	0.307	0.534	0.372307
GUCGUCCACCGGCGGGUGG	0.442	0.220455	0.466	0.335	0.384	0.568	0.401372
CGUAGAUGUUAGGGUGCCA	0.251	0.139913	0.483	0.311	0.301	0.495	0.3882
UGUUAGGGUGCCACAUCUU	0.367	0.620554	0.576	0.553	0.752	0.807	0.521425
GUGGAGAGUAUGGGUAGUC	0.659	0.284407	0.672	0.483	0.598	0.707	0.505774
GUAUGGGUAGUCGAUGGGG	0.449	0.356181	0.637	0.492	0.584	0.671	0.514278
GAUGGGGAACUUGAGGCGC	0.58	0.389195	0.767	0.472	0.45	0.616	0.505336
AUGGGGAACUUGAGGCGCG	0.511	0.617399	0.533	0.593	0.626	0.691	0.512383
CGCCUUGAAGUAGCCGCCC	0.298	0.221432	0.56	0.471	0.467	0.612	0.418836
GAAGUAGCCGCCCUCGUAG	0.598	0.281087	0.798	0.451	0.54	0.667	0.453679
AAGUAGCCGCCCUCGUAGU	0.737	0.634356	0.677	0.472	0.585	0.725	0.521316
CCUCCCAGUUGUAUAGAUC	0.417	0.303701	0.422	0.442	0.444	0.608	0.477699
UCCCAGUUGUAUAGAUCGC	0.74	0.867248	0.517	0.594	0.648	0.745	0.606762
GUUGUAUAGAUCGCCCUCG	0.727	0.356952	0.686	0.587	0.657	0.736	0.527342
UGUAUAGAUCGCCCUCGUC	0.643	0.808106	0.693	0.612	0.713	0.84	0.579938
UCGCCCUCGUCCACCAGUG	0.755	0.688177	0.573	0.567	0.676	0.773	0.4949
CGUCCACCAGUGUCACGCG	0.673	0.237603	0.616	0.389	0.411	0.611	0.463406
CCCUCGACCGGCUCUUCCU	0.443	0.115988	0.596	0.377	0.364	0.531	0.427868
CGGCUCUUCCUGCAGCCCC	0.476	0.210768	0.546	0.495	0.606	0.639	0.502017
GUCUGUUUUAUAGAUCCGU	0.683	0.36076	0.851	0.514	0.594	0.674	0.531853
UUUAUAGAUCCGUGCAAUC	0.924	0.92743	0.514	0.711	0.807	0.869	0.695814
AGAUCCGUGCAAUCUCUGG	0.82	0.691053	0.874	0.563	0.671	0.777	0.550475
CGUGCAAUCUCUGGCACUA	0.624	0.161192	0.756	0.294	0.325	0.554	0.382911
UGCAAUCUCUGGCACUAGG	0.862	0.872062	0.539	0.592	0.781	0.855	0.618481
GGGUCAUCUGGGUUUGGAU	0.445	0.117948	0.58	0.288	0.295	0.476	0.357011
GGUCAUCUGGGUUUGGAUC	0.565	0.292101	0.533	0.412	0.364	0.565	0.454293
CUGGGUUUGGAUCACAUAG	0.958	0.389049	0.816	0.548	0.648	0.705	0.537627
GGGUUUGGAUCACAUAGCA	0.422	0.148931	0.851	0.336	0.354	0.576	0.405149
UUGGAUCACAUAGCAGUGA	0.952	0.817214	0.809	0.608	0.67	0.785	0.625153
CAUAGCAGUGAACAAAUGG	0.945	0.614721	0.739	0.575	0.736	0.792	0.60774
AUAGCAGUGAACAAAUGGA	0.984	0.769479	0.758	0.561	0.707	0.795	0.592684
UAGCAGUGAACAAAUGGAU	0.961	0.840123	0.845	0.611	0.734	0.857	0.619035
GCAGUGAACAAAUGGAUAA	0.236	0.0981111	0.861	0.355	0.349	0.528	0.334804
GUGAACAAAUGGAUAAAAG	0.27	0.505747	0.559	0.487	0.604	0.672	0.507222
UGGAUAAAAGAACUUUAGA	0.642	0.757985	0.635	0.578	0.681	0.737	0.547608
GAUAAAAGAACUUUAGAAA	0.306	0.327766	0.551	0.416	0.472	0.601	0.39567
AAAAGAACUUUAGAAAUUG	0.806	0.83489	0.607	0.685	0.838	0.863	0.625862
UUUAGAAAUUGUUAAAGCA	0.92	0.90884	0.643	0.676	0.838	0.859	0.637249
UUAGAAAUUGUUAAAGCAG	0.897	0.922996	0.741	0.758	0.836	0.845	0.666965
AUUGUUAAAGCAGGCGACC	0.845	0.874487	0.753	0.675	0.722	0.757	0.619212
UUGUUAAAGCAGGCGACCA	0.903	0.746611	0.788	0.615	0.757	0.758	0.623818
UGUUAAAGCAGGCGACCAC	1.002	0.785158	0.81	0.572	0.758	0.758	0.581045
GGCGACCACUGUGAUCUUA	0.556	0.123895	0.788	0.213	0.259	0.461	0.328818
CGACCACUGUGAUCUUAGA	0.433	0.235989	0.456	0.274	0.272	0.534	0.366667
UGAUCUUAGAAUAUCGAGA	0.981	0.848559	0.861	0.661	0.772	0.857	0.697777
GAAUAUCGAGACAAAUGCU	0.792	0.5	1.078	0.466	0.483	0.636	0.525916
AAUAUCGAGACAAAUGCUG	0.952	0.853819	1.024	0.677	0.741	0.827	0.617179
AUCGAGACAAAUGCUGCCA	0.996	0.644534	0.945	0.557	0.738	0.785	0.583325
ACAAAUGCUGCCAUUACUG	0.974	0.638028	0.876	0.637	0.825	0.828	0.598822
UGCUGCCAUUACUGUUAAU	0.576	0.708158	0.719	0.411	0.481	0.611	0.461797
CUGUUAAUAUUUGGAUGAU	0.32	0.366236	0.772	0.379	0.376	0.542	0.415142
UAAUAUUUGGAUGAUAAAU	0.762	0.885549	0.572	0.704	0.815	0.788	0.574965
UUUGGAUGAUAAAUUCUUG	0.931	0.929866	0.852	0.732	0.86	0.91	0.673358
GAUAAAUUCUUGUUGUAAA	0.488	0.319668	0.635	0.416	0.523	0.613	0.396817
AUAAAUUCUUGUUGUAAAU	0.744	0.785207	0.658	0.597	0.682	0.722	0.499853
UAAAUUCUUGUUGUAAAUG	0.7	0.930779	0.575	0.787	0.859	0.906	0.643721
AAUUCUUGUUGUAAAUGCA	0.833	0.817432	0.8	0.589	0.615	0.726	0.596588
AUUCUUGUUGUAAAUGCAA	0.684	0.719131	0.844	0.57	0.593	0.683	0.547287
CUUGUUGUAAAUGCAACCU	0.866	0.5	0.894	0.573	0.751	0.792	0.533326
UUGUUGUAAAUGCAACCUU	0.83	0.815498	0.978	0.707	0.843	0.91	0.63194
GUUGUAAAUGCAACCUUAG	0.809	0.441151	0.914	0.514	0.643	0.718	0.544916
CAACCUUAGGUGGUUUGAA	0.644	0.207238	0.794	0.392	0.449	0.62	0.430448
ACCUUAGGUGGUUUGAAGG	0.945	0.520408	0.712	0.548	0.735	0.779	0.580265
GGUGGUUUGAAGGGGUAGU	0.631	0.154423	0.74	0.356	0.364	0.538	0.410691
GUGGUUUGAAGGGGUAGUC	0.876	0.21796	0.73	0.486	0.643	0.715	0.512648
UUGAAGGGGUAGUCUGUAG	0.949	0.820232	0.698	0.629	0.804	0.914	0.624535
UGAAGGGGUAGUCUGUAGG	0.999	0.849315	0.881	0.67	0.796	0.902	0.603748
UAGUCUGUAGGAAAAUGAA	0.85	0.764611	0.612	0.557	0.727	0.806	0.544499
GUCUGUAGGAAAAUGAAUU	0.623	0.313339	0.752	0.498	0.685	0.73	0.413398
CUGUAGGAAAAUGAAUUGU	0.762	0.523886	0.723	0.499	0.584	0.685	0.487524
UGUAGGAAAAUGAAUUGUC	0.923	0.875298	0.74	0.722	0.824	0.908	0.624239
GUAGGAAAAUGAAUUGUCA	0.554	0.401835	0.662	0.449	0.493	0.644	0.463643
AAAAGAAUACACCGCCUUG	1.045	0.799009	0.818	0.613	0.75	0.779	0.713088
AGAAUACACCGCCUUGAUA	0.995	0.34632	0.93	0.422	0.499	0.66	0.700583
CUUGAUAUGGGCUGUCAUU	0.8	0.372962	0.584	0.458	0.581	0.645	0.431897
UUGAUAUGGGCUGUCAUUA	0.977	0.735288	0.69	0.633	0.801	0.813	0.620611
GGGCUGUCAUUAGGUCCCA	0.486	0.0993082	0.846	0.293	0.312	0.472	0.380645
GCUGUCAUUAGGUCCCAUA	0.444	0.127745	0.43	0.369	0.409	0.571	0.331011
UGUCAUUAGGUCCCAUAAU	0.641	0.687375	0.52	0.56	0.735	0.763	0.529212
GGUCCCAUAAUUGUGGCUU	0.52	0.117321	0.702	0.386	0.362	0.517	0.382942
GUCCCAUAAUUGUGGCUUG	0.352	0.313591	0.579	0.411	0.34	0.514	0.467496
UCCCAUAAUUGUGGCUUGC	0.758	0.819587	0.487	0.592	0.717	0.761	0.623979
CCCAUAAUUGUGGCUUGCC	0.602	0.257989	0.453	0.486	0.555	0.641	0.506034
UAAUUGUGGCUUGCCAAUG	1.003	0.862578	0.638	0.746	0.836	0.885	0.618085
UUGUGGCUUGCCAAUGAAA	0.853	0.693667	0.757	0.526	0.623	0.691	0.538293
UGUGGCUUGCCAAUGAAAC	0.949	0.810969	0.628	0.635	0.764	0.814	0.63376
UGGCUUGCCAAUGAAACAU	0.907	0.645056	0.886	0.58	0.744	0.77	0.51318
GGCUUGCCAAUGAAACAUA	0.447	0.158203	0.641	0.311	0.289	0.45	0.359361
GCCAAUGAAACAUAUCAUC	0.661	0.356972	0.83	0.483	0.443	0.63	0.427595
CAAUGAAACAUAUCAUCCC	0.95	0.719045	0.583	0.65	0.749	0.789	0.605623
AUAUCAUCCCCAACUGGAC	0.883	0.754973	0.706	0.607	0.707	0.765	0.588267
UAUCAUCCCCAACUGGACC	0.937	0.906633	0.592	0.718	0.864	0.926	0.631815
CCCCAACUGGACCUGCAGA	0.329	0.0944255	0.656	0.247	0.246	0.387	0.36686
CCCAACUGGACCUGCAGAA	0.5	0.0802272	0.689	0.273	0.265	0.475	0.368181
GACCUGCAGAACAUUGUGC	1.003	0.529477	0.859	0.49	0.681	0.777	0.73962
ACCUGCAGAACAUUGUGCU	1.015	0.489937	0.691	0.506	0.674	0.819	0.870457
CCUGCAGAACAUUGUGCUG	0.878	0.241893	0.824	0.368	0.393	0.646	0.472796
CUUUGUUCAACAAUGGCCG	0.765	0.5	0	0.645	0.79	0.795	0.635397
GUUCAACAAUGGCCGAAAC	0.616	0.441931	0.63	0.379	0.353	0.535	0.552452
CAAUGGCCGAAACUCUUUU	0.492	0.323458	0.729	0.465	0.545	0.598	0.474524
AUGGCCGAAACUCUUUUCU	0.778	0.77006	0.559	0.596	0.698	0.772	0.581458
UGGCCGAAACUCUUUUCUC	0.827	0.847016	0.648	0.645	0.767	0.8	0.62312
CGAAACUCUUUUCUCAUAU	0.463	0.295335	0.505	0.454	0.462	0.596	0.388707
AAACUCUUUUCUCAUAUUC	0.787	0.904099	0.563	0.705	0.795	0.842	0.624746
ACUCUUUUCUCAUAUUCUC	0.836	0.768235	0.798	0.636	0.782	0.836	0.586829
CUCUUUUCUCAUAUUCUCG	0.735	0.668765	0.806	0.644	0.829	0.841	0.588166
UCUUUUCUCAUAUUCUCGU	0.842	0.902671	0.819	0.672	0.834	0.886	0.586095
AUUCUCGUUUGUUUUCCUG	0.84	0.845105	0.877	0.642	0.807	0.843	0.6122
UUUGUUUUCCUGAUAAAGC	0.804	0.965947	0.426	0.848	0.885	0.986	0.681928
UUUCCUGAUAAAGCUGUGC	0.838	0.930149	0.595	0.759	0.876	0.982	0.655207
UCCUGAUAAAGCUGUGCUG	0.775	0.760836	0.939	0.573	0.594	0.71	0.5758
GAUAAAGCUGUGCUGCCUG	0.751	0.357881	0.745	0.495	0.561	0.638	0.520321
AAAGCUGUGCUGCCUGGCU	0.714	0.644915	0.696	0.559	0.675	0.758	0.52831
AGCUGUGCUGCCUGGCUAU	0.712	0.243908	0.748	0.383	0.51	0.631	0.407067
GCUGUGCUGCCUGGCUAUU	0.51	0.106339	0.64	0.244	0.291	0.482	0.314787
UGCUGCCUGGCUAUUGGCU	0.759	0.671794	0.688	0.508	0.702	0.736	0.572226
CCUGGCUAUUGGCUGGACU	0.687	0.147046	0.615	0.381	0.453	0.606	0.396597
GGACUGUUAGGAUUCGGUU	0.499	0.141647	0.821	0.399	0.388	0.585	0.405667
GACUGUUAGGAUUCGGUUC	0.727	0.349923	0.84	0.513	0.636	0.732	0.53385
UUAGGAUUCGGUUCAUCCA	0.743	0.793505	0.765	0.664	0.748	0.786	0.644291
AGGAUUCGGUUCAUCCAGC	0.815	0.618419	0.813	0.582	0.722	0.795	0.581522
GGUUCAUCCAGCAGAGACU	0.531	0.227856	0.632	0.381	0.417	0.611	0.428927
UUCAUCCAGCAGAGACUGA	0.624	0.815361	0.616	0.509	0.642	0.74	0.595926
AUCCAGCAGAGACUGAAUU	0.608	0.663911	0.713	0.512	0.652	0.774	0.510552
CUGAAUUGAUGUUAAGAUA	0.505	0.403177	0.596	0.457	0.517	0.642	0.384389
UUAAGAUAGAAGAUACAUC	0.847	0.950846	0.699	0.811	0.873	0.983	0.677407
AUAGAAGAUACAUCAUAUG	0.839	0.893042	0.753	0.674	0.824	0.879	0.615289
AUACAUCAUAUGUUGGACU	0.836	0.866856	0.718	0.658	0.724	0.787	0.609874
AUGUUGGACUCCAUCGAUU	0.744	0.677072	0.858	0.566	0.697	0.781	0.540698
UGUUGGACUCCAUCGAUUC	0.841	0.81117	0.764	0.671	0.841	0.912	0.626328
GUUGGACUCCAUCGAUUCU	0.648	0.403391	0.788	0.37	0.417	0.623	0.479477
UUGGACUCCAUCGAUUCUG	0.863	0.851377	0.972	0.745	0.851	0.958	0.649382
GACUCCAUCGAUUCUGAAG	0.722	0.352249	0.734	0.447	0.565	0.712	0.477869
CUCCAUCGAUUCUGAAGGA	0.5	0.379277	0.678	0.317	0.341	0.555	0.40019
UCCAUCGAUUCUGAAGGAU	0.772	0.63959	0.796	0.467	0.57	0.742	0.47628
CGAUUCUGAAGGAUAUCUA	0.479	0.22134	0.817	0.416	0.419	0.608	0.399372
CUGAAGGAUAUCUAAACAU	0.467	0.43574	0.887	0.513	0.64	0.73	0.466797
UGAAGGAUAUCUAAACAUA	0.635	0.787986	0.702	0.583	0.761	0.825	0.530549
UCUAAACAUAUGCUACCAU	0.694	0.81274	0.91	0.548	0.66	0.763	0.562793
UAUGCUACCAUCAGCAUAC	0.757	0.926515	0.555	0.757	0.817	0.864	0.655882
CCAUCAGCAUACACAUUUG	0.626	0.353623	0.817	0.433	0.523	0.684	0.453393
UCAGCAUACACAUUUGGAU	0.73	0.767028	0.783	0.576	0.698	0.805	0.585166
GCAUACACAUUUGGAUGAA	0.46	0.0999844	0.749	0.235	0.235	0.41	0.357225
CACAUUUGGAUGAAACAUU	0.635	0.34945	0.827	0.537	0.69	0.758	0.44806
UUUGGAUGAAACAUUUUGG	0.846	0.931526	0.699	0.78	0.863	0.934	0.644463
GGAUGAAACAUUUUGGAUA	0.482	0.151904	0.836	0.407	0.403	0.579	0.370937
AAAACCUAACAGUUGGUGG	0.697	0.888832	0.776	0.674	0.825	0.879	0.63122
AGUUGGUGGUUUAUUUGGA	0.618	0.481816	0.689	0.474	0.549	0.65	0.543341
GUUUAUUUGGAUAUUCUUC	0.777	0.507851	0.763	0.626	0.812	0.784	0.557579
UUAUUUGGAUAUUCUUCAG	0.801	0.91039	0.809	0.719	0.836	0.877	0.641277
UUUGGAUAUUCUUCAGAAA	0.825	0.79698	0.812	0.563	0.672	0.732	0.583076
UUGGAUAUUCUUCAGAAAA	0.853	0.750662	0.722	0.641	0.804	0.8	0.577172
UGGAUAUUCUUCAGAAAAU	0.637	0.721458	0.725	0.562	0.618	0.657	0.495687
UCAGAAAAUUCUAUUACUA	0.723	0.780055	0.696	0.588	0.754	0.763	0.503379
AAAAUUCUAUUACUAGUUU	0.475	0.809642	0.683	0.611	0.732	0.768	0.548059
AAUUCUAUUACUAGUUUAA	0.467	0.697155	0.575	0.555	0.655	0.729	0.472858
AUUACUAGUUUAAAAGUAC	0.862	0.911494	0.539	0.698	0.804	0.833	0.631296
AUCUUCAAAAGGUGUCCCU	0.781	0.746324	0.677	0.578	0.68	0.718	0.587281
CUUCAAAAGGUGUCCCUUC	0.798	0.524301	0.714	0.556	0.744	0.726	0.580907
UUCUGGUCCAAAUAUAACU	0.79	0.898099	0.537	0.752	0.845	0.896	0.623648
UGGUCCAAAUAUAACUGCA	0.817	0.702304	0.865	0.568	0.734	0.79	0.590144
GGUCCAAAUAUAACUGCAU	0.532	0.265362	0.764	0.371	0.351	0.548	0.398038
AAAUAUAACUGCAUUCCAC	0.846	0.882263	0.741	0.679	0.845	0.89	0.642505
AUAUAACUGCAUUCCACUG	0.835	0.866511	0.946	0.635	0.766	0.828	0.60985
CAUUCCACUGCAUGAUGUU	0.55	0.292274	0.836	0.407	0.494	0.623	0.447547
UCCACUGCAUGAUGUUGUU	0.564	0.646016	0.768	0.471	0.624	0.731	0.447143
GCAUGAUGUUGUUUUCAGA	0.483	0.224396	0.611	0.344	0.425	0.552	0.375736
GAUGUUGUUUUCAGAUGGU	0.508	0.394273	0.689	0.43	0.424	0.531	0.441476
UGUUGUUUUCAGAUGGUGC	0.742	0.925301	0.431	0.725	0.827	0.824	0.630212
UUGUUUUCAGAUGGUGCGC	0.728	0.882372	0.792	0.722	0.833	0.853	0.653988
UUCAGAUGGUGCGCCACUG	0.618	0.814548	0.776	0.637	0.725	0.767	0.579662
GCCACUGACACCCACAGGU	0.767	0.15136	0.634	0.373	0.472	0.648	0.359733
CACAGGUGGGUCCUCUUGU	0.611	0.31535	0.472	0.457	0.497	0.685	0.475251
CUCUUGUAACCGCUUGAAA	0.455	0.265399	0.769	0.362	0.319	0.57	0.437017
UCUUGUAACCGCUUGAAAU	0.782	0.768348	0.544	0.581	0.625	0.766	0.542997
GUAACCGCUUGAAAUCCCG	0.851	0.357574	0.912	0.548	0.687	0.753	0.57722
GGAGCCGAUGUAGCCACCC	0.581	0.248562	0.518	0.478	0.568	0.639	0.460772
AGCCGAUGUAGCCACCCCG	0.543	0.305799	0.59	0.559	0.641	0.687	0.522317
GAUGUAGCCACCCCGCAUG	0.677	0.225471	0.554	0.475	0.567	0.649	0.446564
GCAUGGAGCGCUGCACGUU	0.612	0.0958471	0.651	0.315	0.325	0.525	0.355436
UUCUGCUCAAACAGCCGCC	0.766	0.932133	0.579	0.727	0.865	0.952	0.598038
AACAGCCGCCGGUUGUUCU	0.612	0.617681	0.572	0.494	0.526	0.697	0.513254
AGCCGCCGGUUGUUCUGCA	0.676	0.264882	0.681	0.351	0.408	0.6	0.424461
GCCGCCGGUUGUUCUGCAG	0.641	0.113562	0.683	0.277	0.318	0.533	0.338886
UGUUCUGCAGGACCUCUGC	0.699	0.883342	0.652	0.64	0.815	0.9	0.541353
UUCUGCAGGACCUCUGCGG	0.671	0.873764	0.846	0.676	0.761	0.833	0.568692
CUGCAGGACCUCUGCGGCC	0.664	0.465945	0.721	0.49	0.509	0.629	0.491371
UGCAGGACCUCUGCGGCCU	0.654	0.604784	0.675	0.533	0.546	0.669	0.473154
UCUGCGGCCUCCUUGUUCA	0.659	0.697033	0.472	0.531	0.672	0.706	0.495028
CUGCGGCCUCCUUGUUCAG	0.686	0.364052	0.709	0.356	0.455	0.549	0.445135
CUCCUUGUUCAGUGGGUCC	0.631	0.515933	0.485	0.523	0.609	0.669	0.520955
CAGUGGGUCCUCGGGGUUG	0.628	0.207194	0.716	0.422	0.548	0.646	0.444037
CUCGGGGUUGGGCUCCAAG	0.645	0.25593	0.498	0.428	0.503	0.591	0.476048
GGGGUUGGGCUCCAAGAAG	0.613	0.138336	0.708	0.355	0.372	0.507	0.3987
GGGUUGGGCUCCAAGAAGA	0.561	0.097217	0.435	0.313	0.325	0.477	0.389005
GUUGGGCUCCAAGAAGAGA	0.697	0.200149	0.485	0.339	0.393	0.516	0.435047
UUGGGCUCCAAGAAGAGAU	0.771	0.758326	0.483	0.638	0.748	0.739	0.603549
AGAAGAGAUACUGCAGGCC	0.802	0.672583	0.57	0.598	0.714	0.784	0.547369
UACUGCAGGCCAUAAAUUA	0.67	0.786608	0.527	0.567	0.765	0.752	0.547177
GGCCAUAAAUUAUGGAGUU	0.497	0.126295	0.638	0.323	0.358	0.465	0.350156
AAAUUAUGGAGUUUAUCGU	0.822	0.854751	0.832	0.644	0.757	0.793	0.610286
UGGAGUUUAUCGUAAGGAC	0.767	0.820721	0.751	0.616	0.793	0.853	0.613257
GGAGUUUAUCGUAAGGACU	0.606	0.335466	0.752	0.475	0.591	0.705	0.446786
GUUUAUCGUAAGGACUGGC	0.685	0.612453	0.663	0.524	0.711	0.741	0.572169
AGGACUGGCUUCCAGUCCU	0.541	0.345523	0.878	0.512	0.57	0.718	0.487747
AGGAUGUUGAGGCAGACGU	0.804	0.391106	0.747	0.553	0.735	0.762	0.509555
UUGAGGCAGACGUUGCCCU	0.795	0.774587	0.724	0.643	0.807	0.816	0.563281
CGAGGUCAAUGUUGGGGUG	0.625	0.196265	0.772	0.344	0.332	0.519	0.40327
GAGGUCAAUGUUGGGGUGA	0.654	0.15082	0.848	0.357	0.394	0.55	0.409888
AAUGUUGGGGUGAUAGACC	0.797	0.805441	0.615	0.701	0.82	0.869	0.600974
UGUUGGGGUGAUAGACCAU	0.713	0.565525	0.835	0.488	0.697	0.726	0.511038
UUGGGGUGAUAGACCAUUG	0.861	0.82149	0.725	0.702	0.819	0.851	0.638648
GGGGUGAUAGACCAUUGUC	0.618	0.22453	0.877	0.44	0.424	0.596	0.459324
UAGACCAUUGUCUCACACU	0.921	0.879175	0.623	0.705	0.819	0.93	0.623781
CAUUGUCUCACACUUCACC	0.817	0.635537	0.649	0.594	0.765	0.853	0.569187
CAUGCGGGUAACCCUGGCC	0.738	0.350949	0.663	0.535	0.614	0.654	0.478407
AUGCGGGUAACCCUGGCCC	0.793	0.676077	0.671	0.644	0.718	0.7	0.512779
GCGGGUAACCCUGGCCCAC	0.564	0.112004	0.733	0.328	0.323	0.443	0.418796
GUAACCCUGGCCCACCUUA	0.699	0.0998668	0.538	0.363	0.368	0.495	0.392367
GCCCACCUUAAAACUGAAC	0.539	0.259366	0.665	0.365	0.349	0.521	0.395488
CCUUAAAACUGAACACAAA	0.511	0.143132	0.711	0.317	0.316	0.545	0.369536
ACACAAACUUCCCACUCUU	0.851	0.48238	0.879	0.486	0.613	0.746	0.508227
AAACUUCCCACUCUUGUAG	0.873	0.792568	0.933	0.621	0.742	0.836	0.60152
ACUUCCCACUCUUGUAGAA	0.689	0.312634	0.926	0.312	0.276	0.521	0.437404
CUUCCCACUCUUGUAGAAG	0.759	0.490441	0.778	0.482	0.459	0.628	0.552382
UCUUGUAGAAGCCCUCAUC	0.827	0.826598	0.643	0.668	0.821	0.898	0.570022
UGUAGAAGCCCUCAUCAGG	0.779	0.843076	0.642	0.632	0.672	0.746	0.603572
UAGAAGCCCUCAUCAGGAC	0.803	0.856578	0.692	0.598	0.765	0.801	0.600351
CCCUCAUCAGGACAGAUGA	0.575	0.138293	0.56	0.325	0.266	0.43	0.380871
CCUCAUCAGGACAGAUGAC	0.589	0.256129	0.542	0.343	0.335	0.547	0.427571
CAUCAGGACAGAUGACCAG	0.767	0.406921	0.76	0.453	0.505	0.655	0.49729
ACAGAUGACCAGCUUGAAG	0.77	0.585121	0.653	0.53	0.7	0.791	0.546573
GUCGUCUGGAUCUGAGAAG	0.656	0.403629	0.792	0.432	0.44	0.682	0.496735
GUCUGGAUCUGAGAAGCUG	0.793	0.261017	0.952	0.447	0.568	0.719	0.503088
GAUCUGAGAAGCUGAUAUC	0.605	0.490031	0.754	0.494	0.445	0.661	0.538115
UCUGAGAAGCUGAUAUCAC	0.703	0.88401	0.669	0.634	0.698	0.796	0.62763
GUCUUGGGCAGGUUCAGCU	0.718	0.2245	0.654	0.472	0.606	0.684	0.471045
CUUGGGCAGGUUCAGCUCG	0.719	0.381764	0.703	0.518	0.652	0.71	0.494078
UUGGGCAGGUUCAGCUCGU	0.66	0.796848	0.836	0.576	0.759	0.799	0.572008
CGUUUAUGUCCUUCUGGAU	0.564	0.180752	0.809	0.348	0.27	0.473	0.377081
GAUCCGCAGCUGCGCCGCC	0.717	0.332038	0.751	0.387	0.404	0.613	0.413996
AUCCGCAGCUGCGCCGCCG	0.699	0.556502	0.683	0.549	0.609	0.727	0.443769
AGCUGCGCCGCCGACGCCU	0.517	0.273592	0.62	0.437	0.468	0.602	0.416522
CCGACGCCUUCUUGCUGCU	0.53	0.179995	0.541	0.302	0.279	0.506	0.396167
GACGCCUUCUUGCUGCUGC	0.61	0.452052	0.506	0.484	0.445	0.635	0.479294
CGCCUUCUUGCUGCUGCCC	0.589	0.213355	0.603	0.429	0.522	0.645	0.411244
GCUGCCCUUGGUGCCGCCC	0.649	0.131903	0.516	0.382	0.366	0.494	0.382699
UUGGUGCCGCCCGCCGACU	0.736	0.632456	0.518	0.562	0.574	0.67	0.494195
UGGUGCCGCCCGCCGACUC	0.53	0.555983	0.538	0.515	0.604	0.681	0.46055
UGCCGCCCGCCGACUCCUC	0.599	0.642435	0.474	0.486	0.581	0.654	0.470436
CCCGCCGACUCCUCCUCCU	0.417	0.090951	0.491	0.33	0.314	0.485	0.402065
GACUCCUCCUCCUUCUUCU	0.594	0.347182	0.476	0.447	0.46	0.631	0.50591
ACUGGAAGUCUGUGUCCGU	0.857	0.562424	0	0.438	0.506	0.714	0.570567
GUCUGUGUCCGUGAGGGCG	0.591	0.285088	0.821	0.463	0.521	0.667	0.498721
CUCAUCUUGGGAUGAGGAU	0.538	0.281386	0.705	0.371	0.411	0.59	0.387005
GGGGCUCAUCCCCUGAGCU	0.43	0.12387	0.669	0.32	0.268	0.397	0.339566
CCUGAGCUCCCAGGAGCCC	0.363	0.187735	0.45	0.373	0.357	0.522	0.403163
CUCCCAGGAGCCCCAUCCC	0.433	0.261284	0.44	0.449	0.449	0.541	0.412325
CAUCCCCGUCCACCUCUGA	0.295	0.274696	0.475	0.314	0.337	0.535	0.392711
UCUGAGUCCUGCAGCACCU	0.618	0.749521	0.512	0.584	0.752	0.848	0.552891
AUUUCGCAGAUUUGGGGAC	0.82	0.73347	0.683	0.55	0.667	0.75	0.557123
UUGCUUCUGGGGUCCACAG	0.754	0.804731	0.685	0.636	0.811	0.87	0.581613
UCUUGUAGUUGUGGGCACU	0.817	0.737489	0.72	0.547	0.71	0.829	0.583116
CACUGAGGUAUUUGAAGUG	0.55	0.442248	0.771	0.47	0.495	0.658	0.485225
CAGACGUGGCAGAGACAGA	0.683	0.307493	0.554	0.357	0.436	0.586	0.430672
ACAUAGACGUGGGAGCUAG	0.667	0.493109	0.684	0.498	0.627	0.756	0.536944
AUAGACGUGGGAGCUAGGA	0.797	0.563793	0.72	0.499	0.503	0.672	0.496599
ACGUGGGAGCUAGGAACCC	0.579	0.486711	0.675	0.512	0.63	0.727	0.508597
CAGAAGAGGCAGAGGAUGG	0.532	0.440167	0.409	0.493	0.532	0.604	0.531783
CUUCUUGUCCAGCUUGGCC	0.65	0.569299	0.672	0.574	0.774	0.816	0.54089
UGUCCAGCUUGGCCGGCAG	0.652	0.583255	0.587	0.486	0.626	0.715	0.480233
CUACCAGGUGCUUCAGCAG	0.75	0.41786	0.692	0.445	0.461	0.652	0.485639
UACCAGGUGCUUCAGCAGC	0.824	0.890028	0.698	0.67	0.803	0.901	0.582815
AUGACCACCGUGAAGACGC	0.759	0.855617	0.617	0.693	0.783	0.842	0.565279
GCGUAGGCUGCGCCAAACU	0.609	0.152072	0.556	0.345	0.471	0.603	0.374176
UGAUGCCGCUUCACGUUGC	0.724	0.84781	0.458	0.612	0.681	0.747	0.563712
GCUUCACGUUGCGCCUCUC	0.568	0.223114	0.502	0.32	0.386	0.566	0.426159
UUGCGCCUCUCGGCGGCCG	0.729	0.681051	0.387	0.586	0.783	0.793	0.488478
GGAUCAUGUACAUGAGCAG	0.49	0.290238	0.758	0.387	0.333	0.555	0.424911
UCAUGUACAUGAGCAGGCC	0.719	0.865175	0.642	0.653	0.836	0.887	0.583995
AGCAGGUCCAUGGCGUUGC	0.711	0.483157	0.373	0.584	0.714	0.758	0.51616
UCCAUGGCGUUGCCGAUAA	0.627	0.366195	0.399	0.449	0.56	0.612	0.432839
GAAAGUGUAGCACUUGUGC	0.836	0.590198	0.702	0.554	0.682	0.809	0.547293
AAAGUGUAGCACUUGUGCA	0.991	0.742765	0.653	0.592	0.755	0.838	0.603404
GGAGGGCCGAGAAGCACCA	0.651	0.102227	0.688	0.304	0.293	0.444	0.379243
GGUGGGGAAGAACUGGGUG	0.561	0.164873	0.759	0.374	0.41	0.569	0.414533
UCCAUGGUGGUGAUGAUGA	0.792	0.67661	0.571	0.563	0.772	0.771	0.521456
CCAUGGUGGUGAUGAUGAU	0.595	0.105936	0.582	0.277	0.318	0.505	0.359904
AUGAUGAUGGCUGGAGUGG	0.774	0.788718	0.659	0.602	0.792	0.788	0.575159
GAUGAUGGCUGGAGUGGUG	0.702	0.251412	0.753	0.4	0.5	0.614	0.455805
UGGUGAGGAAGAAGAGGAG	0.68	0.595393	0.698	0.501	0.609	0.739	0.554488
AGGAGGAUGAAGAGGACGA	0.558	0.3727	0.612	0.467	0.522	0.631	0.474998
AGAUGAAGCCUCGGAUGGA	0.653	0.368888	0.518	0.385	0.377	0.572	0.462339
GGCGUGGCUCCCCACGGCA	0.627	0.0630678	0.498	0.273	0.317	0.392	0.355821
AUUUACACACGUUGAAGUC	1.016	0.863749	0.716	0.615	0.744	0.824	0.635763
CACGUUGAAGUCCUUCAGG	0.845	0.585455	0.771	0.53	0.63	0.707	0.533377
AUAGUCUCAUUGUGGAAGG	0.723	0.885663	0.731	0.65	0.816	0.867	0.599161
UUGUGGAAGGUGACAAAGG	0.742	0.924141	0.65	0.728	0.807	0.851	0.607931
UCAAUGGCCUCCACCUGCU	0.772	0.717484	0.529	0.606	0.729	0.754	0.509418
CCACCUGCUCACAGCCUCG	0.422	0.222093	0.539	0.462	0.535	0.667	0.426525
UGAUCAUGGUAGGCACGUU	0.801	0.589027	0.732	0.505	0.588	0.69	0.543683
GGAGGUUUGUGAAGUACAG	0.574	0.279391	0.778	0.395	0.404	0.593	0.446835
CUCGGCCUUCUUCCUCUCU	0.494	0.320954	0.516	0.416	0.411	0.598	0.448918
CUUCUUCCUCUCUGCAUCG	0.564	0.579372	0.559	0.552	0.713	0.791	0.57442
AUCGAGGAACAUUAGGCGA	0.779	0.707748	0.793	0.498	0.514	0.678	0.585763
CGAGCCACGUUGUAACACG	0.916	0.290785	0.51	0.49	0.625	0.706	0.517533
AGCCACGUUGUAACACGGG	0.758	0.568666	0.816	0.522	0.679	0.728	0.524774
UGUGCAGUUGGGGUAGGCU	0.707	0.666396	0.557	0.53	0.616	0.703	0.527435
CAAAAUGCUUCUUGAUCUU	0.617	0.42449	0.679	0.459	0.596	0.694	0.421173
GCAUAUUUGGAGAUUCCAU	0.787	0.138093	0.786	0.41	0.596	0.621	0.414805
GAUCAUCCUCCUUGUAGCG	0.793	0.358489	0.777	0.456	0.506	0.67	0.495352
UGGAGGUGUGUCUACGCAU	0.768	0.559209	0.766	0.566	0.619	0.74	0.545648
GACGGUGAGCAGCAGAUAC	0.654	0.334632	0.774	0.423	0.522	0.673	0.486991
GUUGUUCCCUGAUUUCAAG	0.711	0.371111	0.564	0.462	0.602	0.615	0.50173
AUGGUGGUUCUCCCAAAGC	0.758	0.783705	0.468	0.655	0.826	0.82	0.565404
GUUCUCCCAAAGCUGUAGG	0.819	0.461344	0.746	0.481	0.563	0.645	0.529021
GCACGAUGCCUACGGAGAG	0.758	0.201332	0.731	0.319	0.32	0.499	0.399865
CAGCAGCCCGAUGAUGUGC	0.699	0.480125	0.541	0.472	0.588	0.643	0.503184
AAGGACAGGUAGUGCACGG	0.868	0.777713	0.735	0.566	0.689	0.783	0.569446
GUCCCGGAUCUCAUCAUCC	0.893	0.415391	0.714	0.548	0.731	0.757	0.517038
CGGAUCUCAUCAUCCUUUA	0.247	0.149662	0.585	0.368	0.323	0.521	0.350105
UGUCCCUUUGGUCAAAGUC	0.895	0.797951	0.82	0.651	0.781	0.833	0.623485
UUGGUCAAAGUCAACGGAG	0.986	0.881863	0.869	0.696	0.812	0.864	0.641983
AGUCAACGGAGCUGGAGAC	0.695	0.517137	0.789	0.427	0.465	0.684	0.51153
CUGGAGACAGAGGUGAGAC	0.886	0.345456	0.685	0.485	0.523	0.66	0.529096
UGAGACGCUCAUACCGGUC	0.99	0.819417	0.607	0.638	0.795	0.854	0.561219
UCAUACCGGUCAUGGCUGU	0.564	0.790924	0.607	0.468	0.429	0.606	0.541192
GGCUGUCCCCGUGCAUAGC	0.732	0.222782	0.541	0.335	0.421	0.569	0.448183
GGAAGUCUGUGUCCGUGAG	0.617	0.206933	0.786	0.327	0.377	0.632	0.437873
GUGAGGGCGUCGGGUGGCA	0.127	0.106744	0.462	0.266	0.274	0.454	0.373236
CGUCGGGUGGCAUCAGCAA	0.397	0.0929107	0.463	0.254	0.264	0.474	0.32532
AACUCCUCAUCUUGGGAUG	0.53	0.728134	0.513	0.53	0.667	0.773	0.53885
AUCCCCUGAGCUCCCAGGA	0.52	0.446532	0.682	0.461	0.43	0.57	0.443794
GUCCUGCAGCACCUGAGCG	0.462	0.242479	0.6	0.437	0.519	0.678	0.499922
CCUGAGCGAUGUAUUUCGC	0.402	0.414719	0.63	0.418	0.482	0.651	0.510593
AGCGAUGUAUUUCGCAGAU	0.505	0.389819	0.826	0.402	0.463	0.631	0.417837
UUCUGGGGUCCACAGUAUC	0.738	0.856066	0.415	0.648	0.828	0.918	0.620027
AGUUGUGGGCACUGAGGUA	0.513	0.294284	0.767	0.364	0.421	0.604	0.439839
UGACGAUGGUGAUGACCAG	0.67	0.784369	0.552	0.514	0.609	0.717	0.573322
CGUGCGCAUGGUGGAAAAG	0	0.217586	0.381	0.311	0.3	0.48	0.391269
GCGCAUGGUGGAAAAGAAG	0.397	0.216993	0.461	0.366	0.456	0.572	0.370577
GAGGAUGGGCGCGGCCACC	0.494	0.175526	0.43	0.423	0.373	0.503	0.397892
GGAUGGGCGCGGCCACCAC	0.463	0.0968178	0.435	0.319	0.323	0.439	0.377401
GGCGCGGCCACCACCUGGU	0.576	0.118376	0.571	0.311	0.296	0.429	0.367842
GCAGGUAGGCGUAGUAGAG	0.564	0.207984	0.64	0.347	0.359	0.593	0.397075
ACGAUGAUGGGGCAGGUGA	0.73	0.268411	0.443	0.451	0.541	0.612	0.4533
GGUGAUACUGUAGGUCAUG	0.589	0.288155	0.813	0.427	0.396	0.585	0.425746
GUGAUACUGUAGGUCAUGA	0.602	0.248462	0.752	0.371	0.329	0.538	0.427534
ACAUCAUCCAGGCGUAGGC	0.723	0.64614	0.463	0.551	0.728	0.776	0.51596
CCGCUUCACGUUGCGCCUC	0.595	0.186485	0.726	0.414	0.397	0.555	0.44718
CGCUUCACGUUGCGCCUCU	0.357	0.177068	0.471	0.349	0.382	0.555	0.427862
ACGUUGCGCCUCUCGGCGG	0.218	0.5	0.658	0.491	0.44	0.584	0.444681
GCAGAGCCGGAUCAUGUAC	0.468	0.199627	0.622	0.364	0.386	0.565	0.439374
GAUCAUGUACAUGAGCAGG	0.731	0.494351	0.741	0.501	0.498	0.655	0.50635
AUGUACAUGAGCAGGCCUG	0.721	0.765024	0.89	0.612	0.814	0.84	0.537813
UGAGCAGGCCUGGGAUGCG	0.749	0.646178	0.595	0.546	0.591	0.675	0.469461
GCAGCAGGUCCAUGGCGUU	0.272	0.067256	0.569	0.248	0.245	0.416	0.345294
CCAUGGCGUUGCCGAUAAA	0.367	0.106117	0.558	0.18	0.25	0.345	0.325143
ACCAUGAAGAUGAGGAAAG	0.727	0.459708	0.438	0.541	0.72	0.743	0.545688
CUUGUGCAUGGUUGUCCUG	0.615	0.475462	0.805	0.464	0.586	0.686	0.509504
AUGGUUGUCCUGUUCUCCC	0.659	0.840078	0.466	0.726	0.826	0.857	0.603228
UUGUCCUGUUCUCCCCAGA	0.68	0.735928	0.489	0.574	0.642	0.71	0.55991
CCUGUUCUCCCCAGAGCGU	0.483	0.156472	0.666	0.326	0.358	0.489	0.412843
AGCACCACAGCAGCAGGGU	0.585	0.410384	0.614	0.415	0.527	0.718	0.453267
AGAACUGGGUGAUGAUGGG	0.687	0.647487	0.565	0.5	0.594	0.701	0.522303
AACUUGUCCAUGGUGGUGA	0.677	0.554017	0.808	0.561	0.751	0.809	0.550915
GUGGUGAUGAUGAUGGCUG	0.743	0.23062	0.604	0.555	0.718	0.72	0.516996
AAGAAGAGGAGGAUGAAGA	0.584	0.617395	0.412	0.573	0.757	0.784	0.560203
UGAAGAGGACGACAUUGAU	0.492	0.65119	0.625	0.484	0.546	0.74	0.490739
GACGACAUUGAUGACCAGG	0.604	0.483735	0.722	0.501	0.615	0.703	0.508744
UGAUGACCAGGCAGCGCAG	0.661	0.712135	0.775	0.494	0.455	0.615	0.477365
GCAGCGCAGCCACCAGAUG	0.293	0.166733	0.588	0.314	0.305	0.531	0.387531
CACCAGAUGAAGCCUCGGA	0.292	0.228937	0.416	0.385	0.521	0.63	0.3848
UGUGCAGGGACUCGCUGCA	0.259	0.63409	0.508	0.467	0.546	0.754	0.461295
CAGCCCUGGCAUUUACACA	0.668	0.260836	0.696	0.42	0.471	0.583	0.475374
GCCCUGGCAUUUACACACG	0.521	0.177472	0.63	0.413	0.521	0.592	0.429306
UGUGGAAGGUGACAAAGGC	0.725	0.862733	0.771	0.601	0.689	0.787	0.606659
CCAAGAGGCUUCUCAUUCA	0.395	0.168764	0.607	0.376	0.296	0.474	0.391559
CAAGAGGCUUCUCAUUCAC	0.693	0.564968	0.524	0.492	0.54	0.653	0.528347
UCCUUCUCCCGCUUGUAGU	0.72	0.769444	0.71	0.562	0.692	0.776	0.575917
CUCCAGCUUUGUGUAGUAC	0.584	0.510047	0.769	0.412	0.428	0.627	0.51371
GGGGUUGAUCAUGGUAGGC	0.396	0.230282	0.871	0.398	0.35	0.517	0.451237
UGGUAGGCACGUUCUCCUU	0.702	0.558845	0.779	0.522	0.586	0.688	0.512912
GGGUAGGCUUCCUCAAAAU	0.278	0.136401	0.567	0.297	0.29	0.426	0.3393
GUAGGCUUCCUCAAAAUGC	0.873	0.673281	0.378	0.599	0.767	0.736	0.6
GAUUCCAUUGAUGAAGAGG	0.739	0.522559	0.585	0.521	0.701	0.722	0.541983
CCGCUUCACCAGAUCAUCC	0.639	0.391963	0.533	0.506	0.573	0.663	0.512409
UUCACCAGAUCAUCCUCCU	0.774	0.817193	0.556	0.642	0.827	0.887	0.629854
GAGCAGCAGAUACAGGAAG	0.758	0.280796	0.745	0.412	0.378	0.604	0.44078
UUGUUCCCUGAUUUCAAGU	0.344	0.881711	0.473	0.672	0.857	0.851	0.627088
CAAGUUGGCAAUGGUGGUU	0.342	0.226834	0.788	0.443	0.48	0.586	0.410398
GGCAAUGGUGGUUCUCCCA	0.438	0.100028	0.728	0.342	0.361	0.5	0.384502
GAGAAGUUGACAGGCAGCA	0.605	0.160143	0.707	0.416	0.467	0.643	0.43019
AGAGGACGCCCACAACCAC	0.535	0.451275	0.671	0.448	0.412	0.627	0.478099
GAUGUGCCGCUGAAAGGAC	0.651	0.362879	0.74	0.411	0.467	0.613	0.481173
ACCAUUGUCCCUUUGGUCA	0.709	0.365478	0.818	0.51	0.591	0.709	0.4898
GUCAAAGUCAACGGAGCUG	0.844	0.301245	0.932	0.441	0.577	0.682	0.482377
CAGCACACGAAUCAAGGAA	0.221	0.20016	0.594	0.364	0.442	0.606	0.399499
AGCCAGCAGGGCAAUCCAG	0.637	0.371906	0.745	0.426	0.56	0.645	0.509157
UAAUGUCUCAUAAUAGGUU	0.663	0.881049	0.763	0.696	0.858	0.902	0.606145
CUCCACAGAGCAACAGCGU	0.607	0.41608	0.848	0.411	0.444	0.674	0.450154
CUCAGGCUUAUGGAAGUGC	0.787	0.531867	0.716	0.524	0.695	0.7	0.55661
GCUGGGAUGUGAGCAGCUC	0.426	0.193988	0.644	0.371	0.321	0.54	0.376096
CACAUACUCCACCAGCCAU	0.719	0.238242	0.783	0.362	0.426	0.594	0.450925
GUAAGCUUCCCCAAGUUCU	0.882	0.336394	0.775	0.527	0.703	0.704	0.536158
CUUCCCCAAGUUCUGGCAC	0.419	0.462799	0.62	0.445	0.427	0.54	0.528748
UGUCUCACCCAAUUCUCCU	0.705	0.810198	0.822	0.646	0.81	0.835	0.598649
UCUUGCUUGGUACGAUCAG	0.547	0.812997	0.751	0.563	0.687	0.783	0.590768
UAAUCGACGGCAUUGAAAG	0.768	0.905496	0.584	0.709	0.786	0.822	0.65745
CGACGGCAUUGAAAGACAG	0.474	0.293508	0.824	0.383	0.422	0.587	0.436173
UCCCCGAUGUUCUGGAUGU	0.444	0.682943	0.571	0.509	0.55	0.602	0.518309
GAAUCAGGGAGAUCCUCAG	0.606	0.336575	0.678	0.451	0.572	0.666	0.492223
GGGACCAUAAGGCUGAUUU	0.419	0.100573	0.459	0.392	0.342	0.494	0.362591
ACCAUAAGGCUGAUUUCCC	0.611	0.640567	0.459	0.605	0.713	0.727	0.611394
UUAUUGCGGCAUUCCUUCA	0.777	0.800872	0.813	0.632	0.71	0.718	0.615755
ACAGUUUGGGCUGGCGGAU	0.409	0.24498	0.634	0.413	0.444	0.581	0.475874
UGGAUGUACUUCUCCCUCU	0.807	0.727965	0.56	0.663	0.821	0.854	0.584523
CACUUGUUGCUGGCUGGCC	0.737	0.447685	0.667	0.52	0.573	0.684	0.51981
CCUUGUCCAAUCUUCAUGU	0.705	0.345557	0.789	0.459	0.509	0.654	0.43541
GAAUUGCAGUAUGGUCAAU	0.459	0.300959	0.805	0.313	0.36	0.549	0.407776
GAUGUACGGAGAGUAGGUG	0.547	0.295036	0.863	0.416	0.403	0.594	0.481823
GUAGGUGUCCGAACAUUCA	0.49	0.258256	0.561	0.45	0.425	0.633	0.431617
UUAUUUUGUUGUCAAUGAA	0.978	0.808167	0.747	0.62	0.768	0.799	0.677414
UGAAAGAUGCAAACAUCUG	0.753	0.864059	0.777	0.692	0.85	0.918	0.627743
AGAUGCAAACAUCUGGGUC	0.719	0.646074	0.902	0.566	0.63	0.756	0.597727
CUUGAGAGGAAGGGCAGGU	0.532	0.280557	0.718	0.437	0.555	0.647	0.496789
GUUUUGCAUUUGCUCCCUG	0.679	0.363254	0.831	0.487	0.656	0.658	0.518555
UUUGCAUUUGCUCCCUGUU	0.492	0.731856	0.624	0.635	0.808	0.835	0.614339
UAUCCUGGCUGGGUUGGAU	0.518	0.679839	0.55	0.515	0.665	0.732	0.524553
GUAAAUCCUGAGUUCUUCU	0.447	0.444707	0.66	0.531	0.653	0.689	0.51699
UUUCCAGGCUCACCCCAGU	0.371	0.787939	0.499	0.57	0.659	0.684	0.568723
UUCCAGGCUCACCCCAGUU	0.584	0.647307	0.713	0.574	0.748	0.699	0.560099
CAAGGCUUGCAGCCGGGCA	0.564	0.16978	0.627	0.398	0.425	0.569	0.42802
CGUAGGAAUGCAAAGGGGA	0.447	0.177138	0.68	0.377	0.333	0.504	0.412997
GGCCCGCAGCCUCUUCAGC	0.374	0.312586	0.38	0.314	0.339	0.515	0.424708
UUCAGCUUGGAGGCACUCU	0.669	0.774218	0.766	0.642	0.8	0.861	0.588713
GUUGGGGAACUGUGGCAAG	0.506	0.265454	0.735	0.388	0.36	0.533	0.466908
GGCAAGUCCUCUGGCAACU	0.717	0.167785	0.509	0.346	0.338	0.558	0.430637
CACAAAGCAGAGGUUAGCC	0.702	0.486361	0.652	0.523	0.613	0.692	0.57447
CAGAGGUUAGCCUCUUGAG	0.523	0.38598	0.67	0.474	0.454	0.637	0.456899
AGUCAUCAGUCUCUGGUAA	0.288	0.318546	0.831	0.362	0.424	0.652	0.422596
UGGCCCAUAGACCCCAGAA	0.632	0.258931	0.566	0.457	0.516	0.56	0.453001
AGGAGGUGGGAGCGGCACC	0.39	0.383344	0.349	0.524	0.555	0.664	0.484037
UGCCUGGUGGAGUUGCUCC	0.621	0.829284	0.444	0.654	0.822	0.847	0.574988
UCCAGCACGCUCCGACAUG	0.608	0.730043	0.586	0.533	0.548	0.692	0.523462
UGCACUUAGAGACGUAGAG	0.683	0.8175	0.652	0.579	0.726	0.833	0.575177
UGUGAGGGCAAACCCAAAU	0.722	0.589659	0.613	0.563	0.724	0.726	0.505349
UGUGAUAAUAAAGGCAUGG	0.725	0.884532	0.776	0.71	0.836	0.82	0.644864
AAGGCAUGGAAUUGGGGCU	0.576	0.558513	0.865	0.533	0.493	0.606	0.549684
CUGGGAUCAGCCUGGGUCU	0.751	0.270759	0.506	0.418	0.529	0.632	0.467644
CCUACUGCAUCUUGGUCAA	0.579	0.129031	0.903	0.264	0.289	0.542	0.355867
AAAAUUUUCUCCUUCAGUC	0.908	0.861474	0.748	0.757	0.854	0.89	0.637877
AAGGGCUGGCACCAUCCCU	0.837	0.513843	0.697	0.541	0.723	0.723	0.531412
CCAUCCCUGGCUUUAGAAG	0.464	0.188645	0.499	0.376	0.309	0.47	0.43696
ACUGGCAUAAUGCCGACAG	0.73	0.484716	0.624	0.547	0.651	0.709	0.501685
GUGAUGUUGAACUCCUGCA	0.625	0.266549	0	0.498	0.596	0.714	0.505863
AAUGUCUGCAGCACACGAA	0.402	0.563107	0.619	0.507	0.518	0.691	0.542483
GAGGUGAUCUCUGGCUCCC	0.497	0.306394	0.575	0.488	0.542	0.672	0.474851
AUCGGCAGAAGUUCCGGGC	0.709	0.755152	0.723	0.61	0.698	0.757	0.553649
AGUGCUUCACAAUGCCAUU	0.605	0.430458	0.643	0.491	0.577	0.683	0.493165
GACUGCUGCAGCGGCGGGG	0.618	0.222859	0.626	0.392	0.391	0.54	0.414128
UCCGGCAUGGCCUCUCAUC	0.63	0.732411	0.382	0.587	0.707	0.741	0.537604
AUGGCCUCUCAUCCACCUC	0.744	0.748175	0.604	0.615	0.791	0.791	0.53219
CAGCUCCCCAACUAGGAUC	0.666	0.414829	0.609	0.509	0.635	0.697	0.521623
GCUUCCAUCAUCCAUGCCC	0.544	0.297868	0.603	0.526	0.688	0.707	0.502548
UCCACCAGCCAUUUGGCAU	0.695	0.587908	0.632	0.509	0.542	0.65	0.541319
AUCCAUGGGUUGGCAGUGA	0.578	0.5	0.641	0.444	0.421	0.591	0.475495
AAUCGACGGCAUUGAAAGA	0.527	0.720812	0.616	0.409	0.395	0.599	0.545552
GAAAGACAGGAGGUGAUAG	0.631	0.334248	0.851	0.422	0.53	0.658	0.49539
GGAUGUGCCUCAUAUCCUG	0.467	0.257604	0.719	0.442	0.511	0.616	0.4449
GGAGGCAUGAGUGAGCUGG	0.644	0.279039	0.716	0.453	0.481	0.64	0.459496
CCUACGUUCUGAAUCAAGA	0.291	0.263617	0.571	0.424	0.507	0.623	0.225869
UUUCUCUGCCGGUUGUCCU	0.67	0.866881	0.572	0.674	0.821	0.895	0.620575
AACAGGUGGGACCAUAAGG	0.625	0.752479	0.612	0.623	0.751	0.803	0.560143
GAUCCUUUCCAGGAGAUCA	0.441	0.206011	0.492	0.456	0.501	0.614	0.457864
UUUCCAGGAGAUCACAAAG	0.658	0.897241	0.457	0.656	0.751	0.793	0.623115
AGGAGAUCACAAAGGCUGG	0.471	0.685145	0.643	0.528	0.599	0.681	0.349829
GAUCACAAAGGCUGGCAAU	0.485	0.227767	0.56	0.337	0.329	0.506	0.401829
UCUUGGUCUUAUUGCGGCA	0.693	0.710187	0.66	0.53	0.712	0.766	0.583358
GAUGUACUUCUCCCUCUGG	0.345	0.435016	0.748	0.466	0.474	0.595	0.310094
CUCUGGUCAUUAUCUAAAC	0.514	0.574346	0.552	0.516	0.535	0.676	0.536746
CAGUGGAAAGUACAUCAGA	0.479	0.375979	0.603	0.435	0.443	0.613	0.472668
AUUCAACAGCCUGAUCUUG	0.557	0.814844	0.892	0.55	0.611	0.767	0.608042
GGUCUCCAGGAAUCUUGAG	0.646	0.223479	0.913	0.326	0.366	0.603	0.446089
GCUUUAUCAAAGUUUUGCA	0.46	0.230653	0.74	0.418	0.515	0.589	0.411397
GGAUGACAAACGCCUCAUA	0.449	0.134125	0.887	0.267	0.272	0.468	0.341808
GCCUCAUAAUCUGCAAACA	0.385	0.171446	0.582	0.297	0.273	0.489	0.37629
UGCAAACAUCUGAGUGAAA	0.424	0.632816	0.807	0.395	0.423	0.655	0.471708
AACUUCCCGGAUCUGAAUG	0.747	0.694427	0.798	0.572	0.765	0.8	0.590101
UUCUUCUUCAUCACACUGA	0.752	0.89974	0.769	0.688	0.776	0.849	0.61883
ACUUUGAGAUCCUUAUUGC	0.662	0.729302	0.678	0.605	0.777	0.841	0.611861
UCCUUAUUGCUGCUGGGGU	0.649	0.69129	0.621	0.533	0.632	0.716	0.57801
ACGCACUUCCAACUUUUCC	0.608	0.753846	0.631	0.616	0.79	0.846	0.608744
CUUAAGAAGCUCGUAGGAA	0.598	0.328626	0.779	0.392	0.489	0.646	0.454953
UUAAGAAGCUCGUAGGAAU	0.654	0.852535	0.464	0.609	0.684	0.798	0.618593
GAAGCUCGUAGGAAUGCAA	0.508	0.166786	0.725	0.351	0.393	0.606	0.384726
AGCCAGCAAUGUUCCCAUU	0.436	0.292154	0.466	0.391	0.319	0.498	0.399307
GCCAGCAAUGUUCCCAUUC	0.453	0.198193	0.441	0.456	0.525	0.597	0.459981
GCAAUGUUCCCAUUCCUCU	0.536	0.243288	0.503	0.492	0.66	0.664	0.482248
CAAUGUUCCCAUUCCUCUU	0.5	0.244887	0.643	0.521	0.676	0.667	0.489393
GCCCGCAGCCUCUUCAGCU	0.549	0.14848	0.524	0.353	0.471	0.588	0.380952
CCAAUUUGUUGGGGAACUG	0.679	0.211705	0.677	0.451	0.609	0.664	0.450558
CAAUGAAGUGGUUGUCAAU	0.487	0.354799	0.658	0.393	0.442	0.609	0.409197
AGCUUUGACCGGUCAUCCA	0.677	0.356655	0.68	0.455	0.578	0.718	0.482954
AUCUAAGAAAUGCAGGAGA	0.513	0.756486	0.457	0.519	0.625	0.735	0.56937
UUUGACAGGAAAGUCAAAU	0.537	0.848052	0.681	0.666	0.834	0.882	0.622622
UAUUGGCCCAUAGACCCCA	0.667	0.714646	0.767	0.632	0.79	0.727	0.556336
CCAGGAGGUGGGAGCGGCA	0.249	0.0551821	0.402	0.272	0.244	0.387	0.334077
UGUAUAUGUAGCUCUCAAG	0.742	0.853152	0.668	0.666	0.819	0.892	0.6247
CAUAGGAGUUGAAGCGCUG	0.499	0.43009	0.732	0.483	0.554	0.701	0.547158
UGCAGUUUGGUCACAGGAG	0.805	0.756227	0.619	0.605	0.798	0.847	0.574789
CAGGAGUGUCUUCACCAUC	0.829	0.487537	0.662	0.549	0.612	0.752	0.5394
ACUCAGCAUUGUGCAUGUG	0.696	0.589848	1.005	0.446	0.555	0.717	0.514907
AUUGUGCAUGUGGUAGAGG	0.683	0.856564	0.571	0.611	0.773	0.823	0.565221
GCAUUGCACUGCAGAUCUG	0.563	0.275295	0.849	0.349	0.355	0.583	0.429968
CUUGCUAGUCACCUCUUCA	0.686	0.448667	0.747	0.496	0.623	0.734	0.479443
AUGUGAGGGCAAACCCAAA	0.734	0.404987	0.69	0.436	0.59	0.639	0.467432
AUGUCCGAGAGCCAUCCUC	0.559	0.728086	0.807	0.612	0.662	0.759	0.538312
GGCUCCCUGGGAUCAGCCU	0.574	0.112118	0.455	0.279	0.354	0.473	0.364713
UGGGUCUUGAAUGCCAGCC	0.758	0.728124	0.553	0.717	0.827	0.878	0.58936
AUUUGAAUGUUCUUCUCAA	0.547	0.695507	0.735	0.529	0.709	0.745	0.555234
CAUAAUGCCGACAGCUCGU	0.541	0.430979	0.622	0.477	0.478	0.615	0.500267
CGGUCUCCGUGUCCAGUCC	0.604	0.232385	0.505	0.402	0.367	0.624	0.425732
AGAGUAUUCUUCAGCUAGG	0.639	0.723004	0.895	0.595	0.629	0.731	0.605123
AGUAUUCUUCAGCUAGGUC	1.016	0.661158	0.739	0.567	0.735	0.819	0.602925
AUUCUUCAGCUAGGUCAGC	0.701	0.871214	0.763	0.581	0.569	0.744	0.597351
CUUCAGCUAGGUCAGCCCG	0.613	0.451039	0.884	0.507	0.598	0.694	0.514173
UCAGCUAGGUCAGCCCGAA	0.49	0.411335	0.658	0.448	0.415	0.608	0.472322
UAGGUCAGCCCGAAGCGGG	0.623	0.839157	0.592	0.666	0.836	0.853	0.554011
GGUCAGCCCGAAGCGGGUG	0.6	0.12821	0.752	0.319	0.343	0.476	0.432852
UCAGCCCGAAGCGGGUGCU	0.376	0.62065	0.5	0.463	0.476	0.626	0.478899
GCCCGAAGCGGGUGCUCAG	0.517	0.10056	0.461	0.257	0.257	0.377	0.376959
CGAAGCGGGUGCUCAGGCU	0.463	0.174715	0.443	0.345	0.413	0.578	0.392368
GAAGCGGGUGCUCAGGCUG	0.371	0.239816	0.596	0.451	0.573	0.655	0.4277
GUCAUUCACCAGUGCUAUG	0.809	0.398682	0.652	0.441	0.558	0.652	0.513858
UCAUUCACCAGUGCUAUGA	0.775	0.742829	0.702	0.604	0.795	0.817	0.549197
CAUUCACCAGUGCUAUGAG	0.771	0.489612	0.772	0.409	0.497	0.633	0.499962
GAGGGACUGGAUUACUUGG	0.614	0.42143	0.902	0.453	0.472	0.597	0.505041
AGGGACUGGAUUACUUGGU	0.873	0.370981	0.919	0.517	0.61	0.723	0.533033
CUGGAUUACUUGGUCGGUU	0.666	0.259676	0.775	0.465	0.607	0.7	0.456088
GAUUACUUGGUCGGUUUUG	0.562	0.304805	0.842	0.474	0.598	0.694	0.536239
AUUACUUGGUCGGUUUUGG	0.846	0.851429	0.517	0.646	0.808	0.872	0.628134
ACUUGGUCGGUUUUGGUUG	0.87	0.526556	0.843	0.591	0.717	0.789	0.581101
UGGUCGGUUUUGGUUGCUG	0.6	0.715915	0.712	0.59	0.705	0.77	0.55757
CGGUUUUGGUUGCUGGCUU	0.417	0.0883752	0.656	0.389	0.318	0.494	0.39972
GUUUUGGUUGCUGGCUUCC	0.73	0.402676	0.461	0.529	0.683	0.709	0.560127
UGGUUGCUGGCUUCCAGUU	0.718	0.454642	0.826	0.527	0.684	0.726	0.517213
UUUCGGCACUAAUUACUGG	0.828	0.949952	0.718	0.683	0.82	0.843	0.638197
CACUAAUUACUGGCAGACA	0.517	0.3087	0.445	0.407	0.439	0.622	0.46355
ACUAAUUACUGGCAGACAG	0.525	0.628923	0.64	0.568	0.606	0.712	0.59527
UAAUUACUGGCAGACAGAC	0.91	0.904983	0.625	0.658	0.769	0.825	0.653893
AAUUACUGGCAGACAGACC	0.743	0.865116	0.558	0.664	0.838	0.902	0.617323
UACUGGCAGACAGACCUGC	0.527	0.902797	0.729	0.66	0.719	0.811	0.616553
CCUGCCCCUUUUCGUCGAU	0.32	0.0903581	0.634	0.22	0.268	0.431	0.34243
UGCCCCUUUUCGUCGAUGU	0.645	0.653371	0.402	0.537	0.717	0.736	0.50918
CCUUUUCGUCGAUGUUUGG	0.594	0.374191	0.652	0.407	0.468	0.623	0.49162
CGUCGAUGUUUGGGUGAUA	0.57	0.124699	0.776	0.252	0.27	0.483	0.344416
AUGUUUGGGUGAUAGAUCU	0.731	0.777464	0.599	0.619	0.796	0.853	0.616457
UUUGGGUGAUAGAUCUUUG	0.828	0.897437	0.765	0.729	0.86	0.937	0.679319
GGGUGAUAGAUCUUUGUUU	0.501	0.158368	0.922	0.405	0.469	0.627	0.381508
AUAGAUCUUUGUUUUAAAU	0.655	0.820751	0.692	0.579	0.747	0.76	0.469395
UUUUAAAUGUGAUCUUCGG	0.834	0.945622	0.807	0.724	0.866	0.944	0.653665
UGAUCUUCGGUGGUUUGAA	0.659	0.528655	0.797	0.519	0.685	0.766	0.569319
UCGGUGGUUUGAAUGGGUA	0.718	0.59589	0.694	0.495	0.599	0.696	0.497797
UUGAAUGGGUACUCUGCUG	0.9	0.85234	0.768	0.69	0.844	0.935	0.642273
UCUGAAGGCUCCCUUAUCA	1.099	0.700438	0.732	0.533	0.676	0.728	0.573393
CUCCCUUAUCAUAUGGAGG	0.812	0.599772	0.48	0.553	0.727	0.697	0.582683
AUAUGGAGGGUUGUCAGGA	0.697	0.617123	0.783	0.562	0.58	0.666	0.55652
GGAACAAUAAGCCCUUGCC	0.794	0.31804	0.634	0.498	0.531	0.671	0.516888
UAAGCCCUUGCCAAGUCAA	0.619	0.745091	0.831	0.534	0.669	0.693	0.562379
AAGCCCUUGCCAAGUCAAU	0.587	0.545613	0.777	0.447	0.486	0.636	0.496313
AGCCCUUGCCAAGUCAAUA	0.753	0.253542	0.771	0.447	0.485	0.603	0.428461
GCCAAGUCAAUAAAUUAGC	0.462	0.505233	0.727	0.526	0.671	0.701	0.498643
AAUUAGCUUCAUCAACCUG	0.967	0.822056	1.089	0.61	0.782	0.835	0.605762
UUAGCUUCAUCAACCUGGA	1.115	0.839438	0.901	0.637	0.809	0.87	0.637439
AUCAACCUGGAUGUUACGG	0.614	0.830951	0.849	0.602	0.773	0.783	0.604569
UUUGGCAGUAAAUCGUGUA	0.929	0.78675	0.707	0.625	0.815	0.857	0.629676
GGCAGUAAAUCGUGUAGGC	0.678	0.376189	0.784	0.389	0.389	0.597	0.528475
UAAAUCGUGUAGGCCUCUG	0.838	0.879956	0.804	0.692	0.83	0.89	0.610255
GUAGGCCUCUGCUUGAGCU	0.895	0.270852	0.662	0.421	0.568	0.69	0.475892
CUGCUUGAGCUGGGUCUUG	0.758	0.317677	0.817	0.449	0.538	0.721	0.496222
UGGGUCUUGGAUAUUUGGU	0.839	0.707988	0.708	0.606	0.717	0.752	0.577067
GGGUCUUGGAUAUUUGGUU	0.489	0.12647	0.804	0.408	0.407	0.589	0.392379
UAUUUGGUUCAUUUAGAAG	0.888	0.907829	0.642	0.715	0.857	0.881	0.630243
CAUUUAGAAGUUCCUGUAU	0.521	0.351871	0.921	0.429	0.4	0.578	0.431908
AGUUCCUGUAUUCCUAAUA	0.719	0.417504	0.601	0.518	0.655	0.715	0.473032
UGUAUUCCUAAUAGGAUCU	0.904	0.837077	0.608	0.665	0.827	0.87	0.619072
GUAUUCCUAAUAGGAUCUG	0.744	0.411801	0.874	0.482	0.619	0.691	0.53551
UAGGAUCUGUUUGAUUGUG	0.874	0.884926	0.955	0.648	0.791	0.888	0.633549
CUGUUUGAUUGUGAUGGCU	0.601	0.394138	0.853	0.479	0.657	0.724	0.496313
GUUUGAUUGUGAUGGCUGG	0.56	0.549912	0.669	0.462	0.423	0.567	0.550182
UGGCCUCCAGUCCUUGUCC	0.859	0.754816	0.545	0.63	0.724	0.766	0.555527
UCCAGUCCUUGUCCUCCUC	0.705	0.732768	0.622	0.56	0.749	0.829	0.535062
UCUAAGAUGGACAGGCACA	0.76	0.702523	0.51	0.568	0.702	0.76	0.548072
AAGAUGGACAGGCACACUG	0.801	0.70288	0.831	0.66	0.773	0.826	0.560418
AGAUGGACAGGCACACUGU	0.592	0.5	0.9	0.513	0.496	0.654	0.508327
GGACAGGCACACUGUCCCC	0.478	0.291817	0.75	0.415	0.476	0.616	0.450479
GGCACACUGUCCCCGAAGG	0.511	0.268362	0.409	0.312	0.335	0.519	0.417647
UCCCCGAAGGGUACACAUU	0.596	0.469053	0.621	0.506	0.647	0.696	0.449557
CCCGAAGGGUACACAUUCG	0.451	0.18028	0.64	0.403	0.527	0.655	0.44911
GGGUACACAUUCGGGUGAA	0.496	0.061746	0.799	0.19	0.241	0.443	0.402355
UACACAUUCGGGUGAAAUA	0.789	0.774698	0.394	0.552	0.674	0.766	0.55394
AUUCGGGUGAAAUAAUGGU	0.883	0.835192	0.722	0.588	0.789	0.798	0.590085
GAAAUAAUGGUGGUUCGAA	0.591	0.174961	0.634	0.389	0.448	0.559	0.468431
AAAUAAUGGUGGUUCGAAU	0.81	0.726881	0.652	0.528	0.671	0.718	0.601263
AAUGGUGGUUCGAAUUUAC	0.892	0.831211	0.6	0.6	0.733	0.779	0.607608
UGGUGGUUCGAAUUUACAU	0.75	0.713507	0.792	0.594	0.789	0.787	0.54027
GUGGUUCGAAUUUACAUUU	0.539	0.293694	0.779	0.501	0.665	0.695	0.370811
UUCGAAUUUACAUUUUGGU	0.864	0.923344	0.644	0.691	0.848	0.901	0.632044
UGGCGAAGAUGGAUAAUCA	0.59	0.69141	0.233	0.525	0.584	0.619	0.566012
CGAAGAUGGAUAAUCAUCU	0.527	0.338977	0.345	0.546	0.684	0.722	0.492866
AUGGAUAAUCAUCUUUGAA	0.652	0.596501	0.789	0.522	0.624	0.719	0.513257
CAUCUUUGAAAAGCAUCCG	0.873	0.5	0.954	0.611	0.768	0.819	0.593595
AAAAGCAUCCGUAGUUUAA	0.502	0.618699	0.718	0.492	0.459	0.611	0.536298
AGCAUCCGUAGUUUAAACA	0.681	0.531492	0.701	0.498	0.614	0.737	0.524732
AUCCGUAGUUUAAACAAGC	0.922	0.906508	0.481	0.693	0.818	0.894	0.625126
CGUAGUUUAAACAAGCCUC	0.732	0.398433	0.782	0.585	0.7	0.738	0.524788
GUAGUUUAAACAAGCCUCC	0.825	0.50966	0.619	0.639	0.784	0.803	0.605192
UAAACAAGCCUCCUUCCCA	0.78	0.801565	0.88	0.658	0.788	0.797	0.606882
CAAGCCUCCUUCCCACGGA	0.524	0.23215	0.792	0.397	0.43	0.533	0.432725
UCCUUCCCACGGAGUCCCU	0.721	0.594552	0.571	0.458	0.619	0.655	0.504396
UUCCCACGGAGUCCCUUUC	0.893	0.754712	0.472	0.611	0.772	0.786	0.595065
UCCCACGGAGUCCCUUUCU	0.631	0.639164	0.61	0.523	0.693	0.729	0.512588
CCCACGGAGUCCCUUUCUU	0.456	0.0726042	0.792	0.305	0.294	0.462	0.364065
CACGGAGUCCCUUUCUUUC	0.531	0.489255	0.474	0.494	0.547	0.652	0.516035
GAGUCCCUUUCUUUCCUGG	0.549	0.415637	0.609	0.458	0.552	0.643	0.489318
UCCCUUUCUUUCCUGGAAU	0.839	0.570509	0.716	0.538	0.729	0.729	0.508918
UUCCUGGAAUGGCGCACUC	0.726	0.850158	0.565	0.609	0.657	0.714	0.573616
GCACUCCCAGUUCAUGAGG	0.722	0.352798	0.596	0.398	0.466	0.582	0.469097
CACUCCCAGUUCAUGAGGU	0.588	0.403371	0.615	0.382	0.377	0.532	0.464341
ACUCCCAGUUCAUGAGGUU	0.345	0.3397	0.621	0.389	0.395	0.575	0.469994
CAGUUCAUGAGGUUCAUCG	0.782	0.522088	0.516	0.629	0.825	0.84	0.579378
UUCAUGAGGUUCAUCGUGC	0.844	0.941181	0.679	0.759	0.846	0.94	0.664512
AGGUUCAUCGUGCCAUCGG	0.818	0.5	0.823	0.57	0.716	0.792	0.564214
GGUUCAUCGUGCCAUCGGG	0.55	0.311342	0.676	0.377	0.393	0.604	0.459986
GUUCAUCGUGCCAUCGGGA	0.488	0.253061	0.742	0.366	0.452	0.613	0.415213
GACAGCCACGAAACCAAAU	0.516	0.227715	0.472	0.356	0.478	0.594	0.416356
GCCACGAAACCAAAUGGGU	0.569	0.172226	0.613	0.331	0.395	0.533	0.411144
CCACGAAACCAAAUGGGUG	0.854	0.278911	0.685	0.444	0.556	0.614	0.543666
GAAACCAAAUGGGUGGUCU	0.798	0.272983	0.574	0.448	0.577	0.678	0.54117
UUCUUAUCGCGCUCGCCAG	0.824	0.839385	0.658	0.628	0.751	0.849	0.620957
UUAUCGCGCUCGCCAGCAU	0.713	0.7493	0.784	0.504	0.534	0.722	0.561409
GCCAGCAUGCUUCUUGGCC	0.572	0.214773	0.667	0.435	0.504	0.648	0.475019
GCCAUGGGACCCUCAGCCC	0.457	0.142431	0.546	0.403	0.405	0.509	0.403853
CCAUGGGACCCUCAGCCCC	0.428	0.189113	0.437	0.474	0.474	0.528	0.440768
AUGGGACCCUCAGCCCCUC	0.45	0.5	0.528	0.517	0.504	0.55	0.44096
GGCCCCAGGGUCGGUGGAG	0.44	0.0770433	0.449	0.23	0.265	0.409	0.365659
AGGGUCGGUGGAGGAAGCU	0.494	0.254188	0.629	0.419	0.416	0.633	0.419166
GUGGAGGAAGCUUCAGUGC	0.585	0.418708	0.502	0.487	0.53	0.689	0.493775
AAGCUUCAGUGCCACUGGC	0.579	0.801031	0.645	0.562	0.629	0.744	0.547422
GUGCCACUGGCCAGGGCCC	0.43	0.261579	0.383	0.391	0.436	0.522	0.401833
ACUGGCCAGGGCCCGACCG	0.415	0.272691	0.433	0.484	0.502	0.563	0.430341
GGCCAGGGCCCGACCGGCU	0.43	0.0604075	0.393	0.275	0.276	0.371	0.343884
GCCCGACCGGCUUCGGCCC	0.364	0.113132	0.357	0.317	0.399	0.503	0.290197
CCCGACCGGCUUCGGCCCU	0.491	0.0729551	0.483	0.248	0.247	0.367	0.361154
UUCGGCCCUGCCGCUGGGC	0.42	0.778307	0.478	0.57	0.619	0.651	0.472738
CGUGGAUCUCUGUGAGCAG	0.548	0.260801	0.63	0.362	0.299	0.54	0.417627
AUCUCUGUGAGCAGACGGG	0.701	0.84591	0.663	0.579	0.629	0.745	0.508559
GUGAGCAGACGGGCCCGAG	0.55	0.168992	0.593	0.369	0.393	0.538	0.404504
ACGGGCCCGAGCUGCAUAC	0.47	0.399618	0.472	0.437	0.436	0.543	0.458667
CGGGCCCGAGCUGCAUACU	0.498	0.100358	0.42	0.288	0.242	0.4	0.380797
GGGCCCGAGCUGCAUACUC	0.534	0.201201	0.498	0.368	0.37	0.529	0.424451
CCCGAGCUGCAUACUCCUC	0.567	0.200332	0.45	0.383	0.461	0.598	0.472834
CUGCAUACUCCUCGUAGUU	0.4	0.328995	0.678	0.414	0.464	0.654	0.387958
AUACUCCUCGUAGUUCUCC	0.563	0.909966	0.462	0.69	0.813	0.899	0.577036
UCGUAGUUCUCCAAGAGCA	0.778	0.750936	0.497	0.581	0.769	0.852	0.564713
GUAGUUCUCCAAGAGCAGG	0.707	0.441293	0.776	0.515	0.647	0.708	0.517439
UAGUUCUCCAAGAGCAGGC	0.76	0.919913	0.502	0.745	0.869	0.952	0.61986
UCUCCAAGAGCAGGCGGCC	0.694	0.770329	0.46	0.561	0.675	0.736	0.528517
AGGCGGCCCGCCUCCUCGU	0.443	0.285053	0.364	0.397	0.515	0.563	0.406281
CCGCCUCCUCGUUGAGUGC	0.485	0.273022	0.415	0.351	0.401	0.606	0.442257
CCUCGUUGAGUGCAGACUC	0.715	0.27111	0.562	0.482	0.611	0.747	0.493318
CUCGUUGAGUGCAGACUCG	0.706	0.423298	0.749	0.489	0.656	0.781	0.518807
GAGUGCAGACUCGGGGUUA	0.395	0.0924299	0.797	0.284	0.334	0.537	0.370568
GACUCGGGGUUAGGGUGGA	0.394	0.101328	0.518	0.235	0.245	0.419	0.393169
GGGUGGAUCAGCAGGCACU	0.557	0.13501	0.678	0.377	0.501	0.614	0.400314
GUGGAUCAGCAGGCACUUG	0.635	0.240874	0.646	0.413	0.503	0.642	0.472784
GAUGGUCAGCAGUACGUGU	0.593	0.386773	0.906	0.399	0.468	0.615	0.40792
AUGGUCAGCAGUACGUGUC	0.855	0.796206	0.774	0.654	0.817	0.901	0.574041
GGAUGCCCAGCUCAGCCGU	0.523	0.144277	0.785	0.301	0.26	0.395	0.419811
CCUCUUGAGCACGUUGACG	0.631	0.28147	0.738	0.47	0.531	0.699	0.473018
UCUUGAGCACGUUGACGCA	0.745	0.717734	0.672	0.455	0.538	0.736	0.52538
CUUGAGCACGUUGACGCAG	0.678	0.5	0.855	0.466	0.528	0.684	0.486101
GUUGACGCAGAUCUCGCCA	0.856	0.210006	0.78	0.42	0.558	0.676	0.433669
UCUCGCCAUUGGCGCCCAC	0.544	0.701395	0.639	0.451	0.574	0.664	0.48342
CAUUGGCGCCCACGUUCGG	0.449	0.445813	0.541	0.392	0.435	0.549	0.503416
CCACGUUCGGGUGGAAGAU	0.316	0.11698	0.433	0.293	0.298	0.475	0.335337
CGUUCGGGUGGAAGAUCUU	0.604	0.136837	0.576	0.321	0.39	0.577	0.383805
UCUUGGUCAGGAAGUAGCC	0.917	0.858379	0.615	0.654	0.786	0.866	0.618862
AGGAAGUAGCCCUUGGGUG	0.815	0.398222	0.827	0.539	0.693	0.746	0.53333
GGAAGUAGCCCUUGGGUGG	0.547	0.257641	0.618	0.425	0.511	0.613	0.479648
AGUAGCCCUUGGGUGGGGA	0.489	0.230471	0.563	0.345	0.436	0.56	0.420944
AGCCCUUGGGUGGGGAGGC	0.463	0.307615	0.465	0.474	0.551	0.615	0.471099
GGGGAGGCAGGGAAGUCCU	0.552	0.0979129	0.526	0.345	0.336	0.482	0.381972
CAGGGAAGUCCUUCCCCAG	0.404	0.21678	0.537	0.44	0.446	0.571	0.465879
AGGGAAGUCCUUCCCCAGC	0.539	0.429289	0.378	0.548	0.67	0.716	0.494007
UUCCCCAGCAGGAGUUUCA	0.54	0.691531	0.315	0.57	0.774	0.743	0.577661
GAGUUUCAUGCGGAACAGA	0.423	0.266471	0.757	0.355	0.298	0.48	0.393419
CAUGCGGAACAGACCUCCA	0.585	0.290973	0.767	0.42	0.39	0.58	0.452754
GACCUCCAGCAUAUGGGGU	0.499	0.238995	0.671	0.335	0.296	0.47	0.43131
CCAGCAUAUGGGGUCCCCU	0.365	0.119396	0.532	0.413	0.424	0.526	0.417942
CAUAUGGGGUCCCCUCAGG	0.252	0.458224	0.561	0.481	0.471	0.55	0.264106
AUAUGGGGUCCCCUCAGGG	0.465	0.758206	0.47	0.617	0.668	0.632	0.483886
GGGUCCCCUCAGGGCCCUC	0.446	0.0884704	0.494	0.284	0.335	0.385	0.388298
UCAGGGCCCUCGAUGGUGA	0.359	0.639149	0.339	0.468	0.432	0.529	0.464495
CAGGGCCCUCGAUGGUGAC	0.451	0.267436	0.451	0.337	0.331	0.484	0.433018
UGAGGUCCUCCUCGUUGGG	0.54	0.78966	0.603	0.537	0.622	0.74	0.513541
GAGGUCCUCCUCGUUGGGA	0.357	0.147696	0.645	0.315	0.318	0.528	0.387522
AGGUCCUCCUCGUUGGGAA	0.416	0.208814	0.603	0.363	0.403	0.601	0.407763
GUCCUCCUCGUUGGGAAAG	0.339	0.193931	0.508	0.362	0.318	0.502	0.430839
CCUCGUUGGGAAAGACCUU	0.53	0.129955	0.689	0.354	0.412	0.571	0.360742
UGGGAAAGACCUUGAUGCC	0.573	0.841502	0.573	0.591	0.677	0.754	0.618511
GGAAAGACCUUGAUGCCAU	0.565	0.164159	0.674	0.386	0.448	0.559	0.422413
GACCUUGAUGCCAUCGGGU	0.664	0.217241	0.861	0.416	0.567	0.678	0.445951
CCUUGAUGCCAUCGGGUGG	0.472	0.274147	0.639	0.391	0.441	0.609	0.486012
UGAUGCCAUCGGGUGGGUC	0.617	0.705177	0.604	0.543	0.745	0.791	0.528263
GCCAUCGGGUGGGUCUGCG	0.515	0.117796	0.647	0.35	0.42	0.613	0.415496
GGGUGGGUCUGCGGUCAGU	0.436	0.120915	0.687	0.244	0.298	0.497	0.367149
UGCGGUCAGUGUCGUCACC	0.887	0.83742	0.873	0.529	0.565	0.756	0.561716
UCCGAAUCGGAGGGUGAAC	0.611	0.668681	0.532	0.495	0.545	0.706	0.600475
CCGAAUCGGAGGGUGAACU	0.553	0.144655	0.523	0.392	0.426	0.655	0.461239
CGGAGGGUGAACUCUUCGG	0.626	0.285658	0.781	0.468	0.527	0.7	0.455745
GAGGGUGAACUCUUCGGCA	0.599	0.187641	0.616	0.402	0.472	0.659	0.407828
GGGUGAACUCUUCGGCAUU	0.516	0.123382	0.672	0.292	0.298	0.532	0.371312
CUUCGGCAUUCUUUCUGAA	0.577	0.275421	0.748	0.328	0.312	0.544	0.386895
AUUCUUUCUGAACAGCUCC	1.077	0.917562	0.725	0.76	0.87	1.007	0.634371
AACAGCUCCGGAUUCUGUG	0.978	0.755258	0.989	0.612	0.73	0.811	0.699292
ACAGCUCCGGAUUCUGUGU	0.854	0.542924	0.814	0.475	0.53	0.699	0.466213
AGCUCCGGAUUCUGUGUCA	0.548	0.401818	0.82	0.378	0.325	0.574	0.450646
GCUCCGGAUUCUGUGUCAG	0.796	0.188344	0.81	0.326	0.327	0.565	0.572749
GUCAGCAGGUCAGCGAGGU	0.586	0.182095	0.672	0.348	0.307	0.548	0.419087
GCAGGUCAGCGAGGUCCAU	0.438	0.0693293	0.798	0.199	0.223	0.371	0.286626
AGGUCAGCGAGGUCCAUCC	0.805	0.508335	0.376	0.587	0.657	0.762	0.609638
GGUCAGCGAGGUCCAUCCG	0.716	0.185847	0.74	0.36	0.342	0.568	0.438368
AGCGAGGUCCAUCCGCAGG	0.818	0.446941	0.747	0.504	0.673	0.751	0.455826
GCGAGGUCCAUCCGCAGGG	0.597	0.211589	0.663	0.424	0.411	0.563	0.432535
GGUCCAUCCGCAGGGGCUC	0.559	0.161746	0.544	0.339	0.273	0.46	0.419777
CCAUCCGCAGGGGCUCCCU	0.601	0.0913222	0.491	0.347	0.406	0.543	0.38894
GGGGCUCCCUGAUAUUCGG	0.5	0.251207	0.644	0.37	0.353	0.467	0.426056
UGAUAUUCGGUCUAUUCAC	0.899	0.861776	0.696	0.707	0.802	0.872	0.640145
CGGUCUAUUCACCAGCACA	0.59	0.176864	0.814	0.407	0.492	0.66	0.40366
CUAUUCACCAGCACAUUGA	0.691	0.420918	0.728	0.51	0.682	0.735	0.477184
GCACAUUGAGGGCCUCCAG	0.482	0.148942	0.713	0.374	0.413	0.579	0.38577
ACAUUGAGGGCCUCCAGGA	0.742	0.290865	0.525	0.477	0.501	0.624	0.479609
CCUCCAGGACUUGGCAAGU	0.318	0.188071	0.344	0.299	0.285	0.509	0.372326
UGGCAAGUCUUGGUGCAAG	0.896	0.715486	0.611	0.54	0.605	0.724	0.575886
UCUUGGUGCAAGGCUUCCA	0.777	0.625842	0.715	0.57	0.743	0.789	0.552036
UGGUGCAAGGCUUCCAGUU	0.778	0.512276	0.709	0.546	0.663	0.73	0.500518
CUUCCAGUUCUCACUGCUG	0.749	0.558886	0.606	0.503	0.625	0.721	0.505153
UCCAGUUCUCACUGCUGAU	0.829	0.67584	0.691	0.498	0.644	0.734	0.531256
CCAGUUCUCACUGCUGAUG	0.657	0.290951	0.791	0.463	0.518	0.667	0.441746
CAGUUCUCACUGCUGAUGA	0.613	0.450765	0.729	0.448	0.582	0.673	0.485129
UCUCACUGCUGAUGAUGGG	0.74	0.873276	0.612	0.558	0.66	0.749	0.603012
GAUGAUGGGCAGGCAAAUC	0.713	0.296267	0.436	0.469	0.654	0.65	0.510476
CUCGUCCACGUUGGGGUGG	0.676	0.365174	0.77	0.416	0.481	0.613	0.495561
UCGUCCACGUUGGGGUGGU	0.649	0.639568	0.621	0.444	0.575	0.702	0.522078
CGUCCACGUUGGGGUGGUA	0.374	0.0706135	0.576	0.138	0.226	0.376	0.311302
UCCACGUUGGGGUGGUAGA	0.53	0.537756	0.323	0.458	0.458	0.601	0.508815
UGGGGUGGUAGAUCUUGGU	0.908	0.635849	0.669	0.559	0.762	0.82	0.620372
GGGGUGGUAGAUCUUGGUU	0.436	0.0780616	0.884	0.333	0.382	0.562	0.345242
GUGGUAGAUCUUGGUUGUG	0.458	0.321156	0.653	0.412	0.433	0.665	0.491528
GUAGAUCUUGGUUGUGAAU	0.51	0.264863	0.766	0.37	0.447	0.638	0.367308
GAUCUUGGUUGUGAAUUUG	0.859	0.398323	0.874	0.482	0.586	0.722	0.589786
UUGUGAAUUUGAUCAUGGG	0.952	0.932288	0.623	0.686	0.844	0.897	0.64543
UUGAUCAUGGGAGGCUUGA	0.867	0.752253	0.736	0.58	0.633	0.712	0.598065
UGAUCAUGGGAGGCUUGAA	0.712	0.388095	0.817	0.447	0.493	0.632	0.501974
GGAGGCUUGAACGGAUACU	0.537	0.215883	0.708	0.379	0.314	0.515	0.436215
AGGCUUGAACGGAUACUCC	0.846	0.671898	0.577	0.599	0.775	0.825	0.588884
ACGGAUACUCCGGCGGGAA	0.43	0.138236	0.588	0.347	0.32	0.473	0.419638
CGGAUACUCCGGCGGGAAG	0.381	0.14362	0.584	0.282	0.273	0.435	0.385766
ACUCCGGCGGGAAGCUGAU	0.523	0.261436	0.643	0.347	0.32	0.513	0.430868
GGGAAGCUGAUGCGCAGGU	0.709	0.149952	0.56	0.306	0.381	0.548	0.404795
GGAAGCUGAUGCGCAGGUU	0.516	0.112776	0.628	0.296	0.315	0.538	0.37425
UGCGCAGGUUGAAGGCUUU	0.698	0.506222	0.596	0.439	0.47	0.642	0.457754
GUAGGGAGGUUGGUCGGGU	0.64	0.157709	0.708	0.399	0.482	0.651	0.470823
GGGAGGUUGGUCGGGUAGG	0.556	0.143351	0.731	0.378	0.418	0.602	0.449203
GAGGUUGGUCGGGUAGGAG	0.635	0.172661	0.646	0.383	0.446	0.652	0.447097
GGUUGGUCGGGUAGGAGGA	0.495	0.108919	0.647	0.281	0.302	0.525	0.396579
UUGGUCGGGUAGGAGGAGA	0.799	0.664677	0.538	0.524	0.583	0.741	0.548438
GUCGGGUAGGAGGAGAGCG	0.737	0.185708	0.762	0.477	0.672	0.743	0.497554
GGUAGGAGGAGAGCGUGCC	0.625	0.223801	0.551	0.449	0.395	0.618	0.465241
UAGGAGGAGAGCGUGCCAC	0.969	0.806277	0.643	0.643	0.721	0.799	0.767665
AGGAGAGCGUGCCACACCA	0.895	0.219121	0.624	0.429	0.541	0.686	0.433718
GAGCGUGCCACACCAGGAC	0.742	0.218701	0.702	0.417	0.479	0.665	0.403841
CAGGACAUUGGCAUCAUCG	0.971	0.452652	0.693	0.606	0.762	0.805	0.565906
AGGACAUUGGCAUCAUCGC	1.072	0.601855	0.62	0.573	0.736	0.844	0.57341
GGACAUUGGCAUCAUCGCU	0.873	0.237219	0.894	0.408	0.503	0.692	0.450469
GGCAUCAUCGCUGGACAGG	0.776	0.272851	0.927	0.378	0.449	0.636	0.458128
CGCUGGACAGGUUCCGCAG	0.761	0.151811	0.896	0.373	0.425	0.613	0.43608
CUGGACAGGUUCCGCAGGU	0.738	0.29509	0.724	0.387	0.418	0.618	0.488851
ACAGGUUCCGCAGGUAUGG	0.883	0.533226	0.656	0.559	0.736	0.761	0.550125
AUUUCUCUUUGUGUUGGAU	0.691	0.74036	0.77	0.487	0.623	0.739	0.562272
UUCUCUUUGUGUUGGAUGA	0.93	0.824427	0.753	0.588	0.739	0.8	0.626378
CUCUUUGUGUUGGAUGACG	0.863	0.414857	0.83	0.542	0.56	0.68	0.570785
UUGUGUUGGAUGACGCCCU	1.071	0.813045	0.747	0.718	0.828	0.847	0.71841
CCCUUCUGAAUCAGAUCAG	0.732	0.235135	0.664	0.407	0.489	0.608	0.462013
UGAAUCAGAUCAGGGAUUU	0.81	0.631672	0.802	0.552	0.531	0.653	0.527615
UCAGGGAUUUCCACUGCCA	0.714	0.633491	0.595	0.567	0.645	0.679	0.522369
AGGGAUUUCCACUGCCAGC	0.485	0.537645	0.667	0.584	0.67	0.715	0.546338
ACUGCCAGCCAUGGACCCA	0.352	0.224452	0.601	0.401	0.371	0.522	0.448345
CUGCCAGCCAUGGACCCAG	0.605	0.256851	0.585	0.457	0.42	0.534	0.460269
UGGACCCAGCCCCAGAGCC	0.699	0.64521	0.502	0.58	0.688	0.707	0.508318
AGCCCCAGAGCCAUGAGAU	0.538	0.196835	0.476	0.397	0.435	0.563	0.434297
AGCCAUGAGAUGAGCUAGU	0.538	0.487023	0.67	0.471	0.422	0.633	0.461351
CCAUGAGAUGAGCUAGUCC	0.617	0.368634	0.619	0.492	0.599	0.73	0.495014
UCCAAAUUUGGGCACAUUC	0.679	0.80179	0.519	0.67	0.805	0.81	0.629985
AUUUGGGCACAUUCCUGGC	0.772	0.839097	0.707	0.63	0.685	0.716	0.573851
AUUCCUGGCCCACAAAGGU	0.569	0.751545	0.691	0.539	0.699	0.709	0.532968
ACAAAGGUUUGAAAUGAUC	0.988	0.738331	0.59	0.611	0.771	0.809	0.543938
AAGGUUUGAAAUGAUCCGU	1.06	0.69283	1.013	0.632	0.742	0.787	0.70012
AGGUUUGAAAUGAUCCGUC	1.227	0.645452	1.007	0.639	0.793	0.839	0.873064
GUUUGAAAUGAUCCGUCAG	0.657	0.430574	0.999	0.471	0.506	0.622	0.511602
UUGAAAUGAUCCGUCAGGC	1.173	0.920945	0.757	0.714	0.831	0.907	0.656619
CCGUCAGGCAUAUUUUGCC	0.999	0.358439	0.735	0.503	0.475	0.615	0.729609
UGCCACCCCUGUACAUCUU	0.623	0.538352	0.885	0.454	0.651	0.699	0.481966
CACCCCUGUACAUCUUUGC	1.081	0.592715	0.537	0.533	0.706	0.767	0.543007
CCUGUACAUCUUUGCUGUC	0.501	0.317428	0.683	0.396	0.422	0.666	0.489279
UGUACAUCUUUGCUGUCUU	1.126	0.744851	0.605	0.585	0.678	0.817	0.590805
AUCUUUGCUGUCUUUCCAU	0.699	0.69375	0.989	0.574	0.634	0.735	0.523599
CUUUGCUGUCUUUCCAUCC	1.026	0.593378	0.771	0.634	0.791	0.857	0.611698
UCUUUCCAUCCAGCUCAGG	1.201	0.834093	0.917	0.576	0.714	0.798	0.551107
CAUCCAGCUCAGGAACUGC	0.801	0.592977	0.706	0.482	0.58	0.727	0.537907
CCAGCUCAGGAACUGCAAU	0.616	0.181658	0.75	0.325	0.37	0.576	0.340495
GAACUGCAAUUUCUGGGGC	0.617	0.438701	0.71	0.468	0.539	0.663	0.556454
AACUGCAAUUUCUGGGGCA	0.449	0.582208	0.564	0.472	0.582	0.681	0.559973
UGCAAUUUCUGGGGCAGUA	0.522	0.40648	0.573	0.481	0.609	0.663	0.524267
UGGGGCAGUAGUAGGAUAU	0.782	0.539833	0.69	0.516	0.664	0.726	0.464174
CAGUAGUAGGAUAUGUGAU	0.692	0.350504	0.687	0.443	0.556	0.688	0.474905
AUAUGUGAUAGGAAUGUCA	1.146	0.761245	0.723	0.637	0.783	0.836	0.582523
GAUAGGAAUGUCAAACUCG	0.957	0.464962	0.827	0.605	0.759	0.809	0.576413
UCAAACUCGAUGUCAAACU	1.216	0.882997	0.765	0.697	0.817	0.901	0.613495
GAUGUCAAACUCAUAUUUC	0.669	0.598529	0.803	0.564	0.706	0.731	0.541663
AUGUCAAACUCAUAUUUCA	0.753	0.808892	0.609	0.572	0.736	0.774	0.553395
AACUCAUAUUUCAGGAGGU	0.435	0.764084	0.646	0.518	0.582	0.7	0.572436
CAGGAGGUCAUGGAUAUAC	0.96	0.405117	0.734	0.535	0.612	0.686	0.524753
GGAGGUCAUGGAUAUACCA	0.314	0.173562	0.821	0.372	0.333	0.487	0.39588
AUAUACCAGCAUUUUCCAA	0.568	0.56359	0.763	0.486	0.481	0.599	0.557954
UUUCCAAACCACCGAGUUC	0.977	0.86952	0.686	0.654	0.782	0.817	0.631721
CCAAACCACCGAGUUCCUU	0.322	0.13327	0.886	0.345	0.3	0.49	0.398995
AACCACCGAGUUCCUUCCU	0.618	0.566755	0.725	0.49	0.655	0.753	0.54564
GUUCCUUCCUUGUUGGACU	0.835	0.323493	0.56	0.5	0.491	0.635	0.508121
CUUCCUUGUUGGACUCCAG	0.663	0.434448	0.864	0.483	0.534	0.661	0.487586
UGGACUCCAGUCGGAACCA	0.719	0.538583	0.72	0.489	0.566	0.725	0.528564
UCGGAACCAAUCGUUGUCA	0.761	0.71157	0.823	0.522	0.555	0.745	0.555965
GGAACCAAUCGUUGUCAGC	0.78	0.431082	0.763	0.436	0.466	0.699	0.517279
CGUUGUCAGCAUUCUUGUU	0.433	0.176196	1.006	0.342	0.383	0.608	0.37739
UUGUCAGCAUUCUUGUUGU	0.864	0.910029	0.706	0.631	0.747	0.845	0.609103
CAUUCUUGUUGUUCUCCAC	0.689	0.518093	0.845	0.524	0.622	0.747	0.531159
GUUGUUCUCCACAUACCGG	0.723	0.528257	0.962	0.529	0.685	0.709	0.559306
UCUCCACAUACCGGAUAAG	0.784	0.813611	0.596	0.483	0.622	0.732	0.549896
ACAUACCGGAUAAGGGACU	0.746	0.477122	0.573	0.484	0.579	0.715	0.533117
CAUACCGGAUAAGGGACUG	0.788	0.363056	0.726	0.439	0.518	0.644	0.510449
AUACCGGAUAAGGGACUGA	0.889	0.588347	0.764	0.497	0.644	0.698	0.527865
UACCGGAUAAGGGACUGAU	0.991	0.722189	0.688	0.555	0.697	0.762	0.565549
CUGAUAUUCCUCCUUCAGU	0.752	0.442583	0.668	0.52	0.629	0.681	0.524906
AUAUUCCUCCUUCAGUCGC	1.066	0.883923	0.952	0.663	0.823	0.885	0.580376
UAUUCCUCCUUCAGUCGCU	0.931	0.87369	0.811	0.639	0.745	0.816	0.613896
AUUCCUCCUUCAGUCGCUG	1.005	0.767946	0.965	0.57	0.705	0.793	0.542359
UCCUUCAGUCGCUGCACCC	0.859	0.821995	0.611	0.629	0.709	0.796	0.603543
AGUCGCUGCACCCACAACU	0.804	0.484476	0.808	0.553	0.618	0.816	0.524653
UCACGAUCUCGGGGUCCGG	0.566	0.786368	0.657	0.539	0.696	0.743	0.535823
UUUCUUUUCUAUGCCUACU	1.016	0.891027	0.715	0.736	0.86	0.929	0.687581
CUUUUCUAUGCCUACUAGC	1.06	0.76855	0.855	0.62	0.795	0.829	0.635392
UACUAGCUGACUGGCCUUC	0.919	0.849951	0.68	0.624	0.756	0.835	0.628662
CCUUCCUUUUCUGUGUUGA	0.655	0.199205	0.589	0.361	0.406	0.591	0.422543
UGUUGAGUUGUGUACUCUG	0.83	0.867545	0.852	0.655	0.81	0.896	0.624613
UUGUGUACUCUGGAGUCAC	1.08	0.880421	0.73	0.693	0.818	0.918	0.666388
GUGUACUCUGGAGUCACCA	0.803	0.264891	0.993	0.451	0.503	0.64	0.503456
GUCACCAGCCUCUGGUAGA	0.635	0.207213	0.54	0.336	0.37	0.578	0.432604
UCACCAGCCUCUGGUAGAU	0.97	0.644896	0.694	0.417	0.499	0.68	0.464308
CUCUGGUAGAUUAUCAAGC	1.01	0.73813	0.538	0.631	0.769	0.816	0.604649
AGAUUAUCAAGCAUCUCUU	0.994	0.542709	0.94	0.588	0.589	0.705	0.550595
GAUUAUCAAGCAUCUCUUC	0.859	0.530192	1.1	0.506	0.581	0.711	0.535285
UUAUCAAGCAUCUCUUCCU	1.13	0.913073	0.867	0.745	0.835	0.934	0.652243
AUCAAGCAUCUCUUCCUCA	0.916	0.791385	1.03	0.559	0.636	0.723	0.577253
CAAGCAUCUCUUCCUCAUC	0.951	0.53675	0.815	0.548	0.66	0.773	0.561943
GCAUCUCUUCCUCAUCAGC	0.738	0.508346	0.814	0.436	0.458	0.664	0.473683
UUUCUGUCUUGCAUGCUUC	0.971	0.938101	0.857	0.759	0.848	0.939	0.6862
CUGUCCACUGUCUGGCAUU	0.775	0.272261	0.707	0.426	0.484	0.644	0.452363
GUCCACUGUCUGGCAUUCU	0.95	0.249562	0.722	0.411	0.569	0.705	0.48743
UCUGGCAUUCUUGAGGAAG	0.76	0.77749	0.746	0.597	0.683	0.776	0.618058
AUUAUAUUUAAAUUCUGAG	0.859	0.889954	0.791	0.731	0.848	0.863	0.609933
UUAAAUUCUGAGGAUAUGU	1.14	0.936152	0.793	0.763	0.861	0.894	0.644291
AGCCAUGAGCGGGUCAUCA	0.756	0.29891	0.739	0.434	0.565	0.663	0.512587
CCAUGAGCGGGUCAUCAGG	0.835	0.28242	0.753	0.417	0.496	0.63	0.475371
CAUGAGCGGGUCAUCAGGG	0.912	0.471352	0.702	0.502	0.641	0.671	0.532962
AUGAGCGGGUCAUCAGGGU	1.007	0.613874	0.735	0.477	0.665	0.747	0.51103
GGGUCAUCAGGGUUGGGUU	0.527	0.0813047	0.588	0.306	0.31	0.469	0.39036
UGGGUUCUGACAUGAGCAG	1.045	0.740831	0.885	0.548	0.634	0.747	0.579062
GGUUCUGACAUGAGCAGCU	0.794	0.242028	0.932	0.42	0.491	0.69	0.424767
GCAGCUGAAUAGAGGUCAA	0.492	0.114894	0.707	0.234	0.253	0.465	0.338868
UAGAGGUCAACACAGUUGC	1.145	0.929976	0.815	0.759	0.852	1.026	0.669984
GGUCAACACAGUUGCGAUG	0.848	0.286108	0.846	0.355	0.399	0.612	0.43768
AACACAGUUGCGAUGUUGA	1.026	0.685601	0.799	0.505	0.677	0.776	0.533105
ACAGUUGCGAUGUUGAGGG	1.062	0.609658	0.849	0.636	0.778	0.799	0.565463
GGGAUGGUCUCCAAGCACC	0.804	0.282806	0.478	0.481	0.601	0.702	0.506307
GGAUGGUCUCCAAGCACCU	0.656	0.214196	0.68	0.402	0.496	0.625	0.478508
GAUGGUCUCCAAGCACCUU	0.605	0.183031	0.703	0.373	0.487	0.618	0.408247
GUCUCCAAGCACCUUUUGG	0.849	0.416223	0.836	0.471	0.673	0.724	0.534097
AGCACCUUUUGGUGGCAAU	0.438	0.26707	0.425	0.385	0.457	0.614	0.432059
CUUUUGGUGGCAAUUUGAG	0.685	0.447757	0.669	0.51	0.609	0.681	0.560213
UGGUGGCAAUUUGAGAACA	0.533	0.689976	0.761	0.51	0.525	0.679	0.537117
GGCAAUUUGAGAACAUCCA	0.719	0.167034	0.679	0.417	0.48	0.643	0.42727
CAAUUUGAGAACAUCCAGA	0.808	0.460887	0.649	0.535	0.623	0.722	0.496786
GAGAACAUCCAGACAAAUC	0.75	0.409755	0.796	0.539	0.686	0.775	0.527903
AACAUCCAGACAAAUCCUU	0.799	0.662761	1.01	0.549	0.558	0.733	0.575641
CAUCCAGACAAAUCCUUCC	0.961	0.636134	0.768	0.596	0.753	0.808	0.578353
GACAAAUCCUUCCAGCAGA	0.878	0.269595	0.723	0.388	0.406	0.598	0.448106
AAUCCUUCCAGCAGAAUCA	0.954	0.680546	0.641	0.591	0.724	0.769	0.574516
AAUCAAUGUUUGGAUGAUA	0.674	0.658768	0.689	0.503	0.566	0.677	0.52135
UGUUUGGAUGAUAAAUUGG	1.013	0.891578	0.819	0.708	0.848	0.846	0.626024
UUUGGAUGAUAAAUUGGAG	1.071	0.894475	0.913	0.665	0.84	0.857	0.672503
GGAUGAUAAAUUGGAGUGA	0.568	0.20363	1.01	0.338	0.327	0.509	0.405402
AAAUUGGAGUGAGAAAUCG	1.068	0.823934	0.945	0.672	0.812	0.882	0.630678
AUUGGAGUGAGAAAUCGGA	1.093	0.731433	1.012	0.534	0.596	0.726	0.575421
AAAUCGGAUCUGAGGAGGU	1.004	0.711687	0.857	0.533	0.594	0.732	0.562929
UCGGAUCUGAGGAGGUUCA	1.051	0.599424	0.813	0.499	0.592	0.736	0.485013
CGGAUCUGAGGAGGUUCAA	0.565	0.0701236	0.942	0.252	0.258	0.463	0.353181
GAGGUUCAAAUGGGUACCU	0.631	0.202283	0.725	0.425	0.45	0.558	0.425132
UUCAAAUGGGUACCUCUCA	0.874	0.814399	0.525	0.632	0.802	0.806	0.628594
CAAAUGGGUACCUCUCAGG	0.785	0.536983	0.78	0.583	0.693	0.723	0.537858
AUGGGUACCUCUCAGGAAU	1.141	0.607794	0.735	0.513	0.633	0.721	0.533918
ACCUCUCAGGAAUGAUAAC	0.754	0.575539	0.625	0.439	0.536	0.667	0.561054
CUCUCAGGAAUGAUAACUU	0.794	0.403494	0.674	0.466	0.544	0.664	0.451375
AUGAUAACUUCUAGCUUAA	0.899	0.718639	0.717	0.493	0.554	0.727	0.500589
AAAACACCUUUCUCAUAAG	0.925	0.84659	0.737	0.569	0.703	0.759	0.596338
CCUUUCUCAUAAGGUGUGU	0.747	0.237122	0.758	0.359	0.476	0.602	0.453619
GUGUUGGCUCCACCUAAUA	0.574	0.143599	0.625	0.373	0.463	0.584	0.358701
CUCCACCUAAUAUUUGAGC	0.871	0.673048	0.556	0.537	0.604	0.69	0.584128
CACCUAAUAUUUGAGCUCG	0.9	0.518828	0.888	0.543	0.608	0.738	0.581603
ACCUAAUAUUUGAGCUCGC	0.716	0.666314	0.716	0.54	0.69	0.787	0.576136
UAAUAUUUGAGCUCGCAGG	1.021	0.941348	0.713	0.799	0.857	0.95	0.653966
AUAUUUGAGCUCGCAGGUC	1.008	0.812094	0.994	0.641	0.771	0.885	0.585349
UCGCAGGUCAUCCAUUUGG	0.953	0.838576	0.632	0.661	0.778	0.841	0.582526
GUCAUCCAUUUGGUCUUUA	0.632	0.19963	0.727	0.354	0.349	0.534	0.403532
GGUCUUUAUCUUGCCAACA	0.758	0.201672	0.863	0.426	0.526	0.687	0.434585
CUUGCCAACAUGUGAUGCC	0.873	0.634527	0.744	0.568	0.743	0.783	0.604285
UGCCAACAUGUGAUGCCUG	0.908	0.756528	0.829	0.567	0.769	0.788	0.636921
ACCAUUUUGUUUUCUUUGG	1.013	0.548086	0.72	0.627	0.758	0.782	0.580936
UUUGUUUUCUUUGGAUUCU	1.057	0.850834	0.836	0.714	0.855	0.904	0.656045
UUUCUUUGGAUUCUUGUUA	1.146	0.789462	0.786	0.696	0.799	0.853	0.60239
UUCUUGUUACAUGUUCGCA	1.039	0.837563	0.864	0.643	0.77	0.849	0.642172
UCUUGUUACAUGUUCGCAC	1.252	0.88371	0.95	0.715	0.836	0.938	0.633949
UUGUUACAUGUUCGCACAU	0.887	0.851605	1.133	0.561	0.682	0.8	0.614724
AAAAGAAUUAUCCGGUGGU	0.967	0.793556	0.889	0.588	0.72	0.738	0.567998
AAAGAAUUAUCCGGUGGUC	0.964	0.762389	0.835	0.567	0.681	0.759	0.625309
UAUCCGGUGGUCGUCUCUU	0.827	0.767263	0.921	0.61	0.794	0.899	0.574471
UGGUCGUCUCUUUUCCUUG	1.098	0.823114	0.821	0.68	0.799	0.886	0.606769
GGUCGUCUCUUUUCCUUGC	1.121	0.400682	0.785	0.44	0.519	0.709	0.500528
UUUCCUUGCAGCUGGAAAG	1.03	0.859887	0.697	0.688	0.796	0.848	0.649843
UCCUUGCAGCUGGAAAGCA	1.103	0.615893	1.029	0.473	0.631	0.727	0.549283
AGCUGGAAAGCAUGCUAAU	0.675	0.349648	0.702	0.398	0.39	0.607	0.447801
GGAAAGCAUGCUAAUAAUG	0.932	0.422504	0.815	0.466	0.514	0.609	0.496786
AAAGCAUGCUAAUAAUGCU	0.848	0.845409	0.764	0.605	0.709	0.771	0.648933
AAUGCUAAGACAAACUGAU	1.07	0.773258	0.975	0.589	0.765	0.841	0.599512
AUGCUAAGACAAACUGAUU	1.042	0.758828	0.972	0.55	0.734	0.815	0.554169
CUAAGACAAACUGAUUGGA	0.85	0.474481	1.08	0.41	0.386	0.618	0.482124
AGACAAACUGAUUGGACUG	1.215	0.65212	1.173	0.564	0.736	0.805	0.600031
CUGAUUGGACUGAGAGCGC	1.088	0.640831	0.991	0.514	0.686	0.771	0.558458
GAGAGCGCUGGGGACCAGU	0.931	0.154457	0.772	0.374	0.438	0.594	0.426528
GCGCUGGGGACCAGUCUUC	0.805	0.164199	0.721	0.369	0.467	0.63	0.446541
CGCUGGGGACCAGUCUUCU	0.884	0.129453	0.723	0.342	0.373	0.609	0.440446
GGGGACCAGUCUUCUGUUA	0.647	0.0742445	0.854	0.221	0.258	0.473	0.32014
GGACCAGUCUUCUGUUAGA	0.733	0.232253	0.548	0.274	0.274	0.514	0.382061
AGUCUUCUGUUAGAAUGGA	0.641	0.479547	0.767	0.424	0.467	0.66	0.519971
UCUUCUGUUAGAAUGGAUA	0.839	0.755604	0.67	0.593	0.751	0.81	0.477251
CUGUUAGAAUGGAUAAACA	0.662	0.433975	0.711	0.451	0.538	0.655	0.466471
UUAGAAUGGAUAAACAGAU	0.966	0.860535	0.794	0.704	0.82	0.867	0.640933
UAGAAUGGAUAAACAGAUA	0.859	0.81499	0.688	0.598	0.805	0.84	0.554315
UGACCAUUGCUAUAAACAU	0.962	0.768588	0.857	0.581	0.698	0.8	0.58603
UUGCUAUAAACAUGAGGAU	1.043	0.811517	0.943	0.577	0.701	0.808	0.605613
GCUAUAAACAUGAGGAUGA	0.788	0.208297	0.942	0.395	0.335	0.529	0.414729
UAUAAACAUGAGGAUGAAC	1.054	0.919027	0.691	0.649	0.815	0.891	0.65237
UAAACAUGAGGAUGAACAG	1.126	0.916116	0.991	0.66	0.787	0.884	0.659265
AACAUGAGGAUGAACAGGA	1.083	0.616654	1.026	0.587	0.705	0.823	0.585695
ACAUGAGGAUGAACAGGAA	0.73	0.266575	0.961	0.343	0.371	0.636	0.418501
AUGAGGAUGAACAGGAAUA	1.04	0.544383	0.817	0.553	0.735	0.783	0.505378
GGAUGAACAGGAAUAUUUU	0.535	0.188818	0.722	0.393	0.406	0.567	0.366683
UGAACAGGAAUAUUUUCAC	0.82	0.867959	0.667	0.679	0.764	0.844	0.620972
AACAGGAAUAUUUUCACCA	1.151	0.723517	0.92	0.658	0.811	0.835	0.586596
ACAGGAAUAUUUUCACCAG	1.078	0.564477	0.904	0.539	0.665	0.723	0.575475
AGGAAUAUUUUCACCAGUA	0.944	0.358879	0.943	0.531	0.64	0.695	0.483642
GAAUAUUUUCACCAGUAAA	0.912	0.23509	0.896	0.436	0.45	0.553	0.41881
UUCACCAGUAAACAUGACC	1.032	0.947475	0.858	0.784	0.878	1.04	0.67661
GACCUGAGGAGAGUCAAAA	0.95	0.104207	0.796	0.351	0.419	0.58	0.77718
CUGAGGAGAGUCAAAAGGA	0.784	0.387656	0.803	0.455	0.543	0.639	0.489719
GAGAGUCAAAAGGAUAUCG	0.857	0.354288	0.812	0.542	0.596	0.681	0.527139
AGAGUCAAAAGGAUAUCGA	0.747	0.55203	0.716	0.529	0.589	0.676	0.54759
AGUCAAAAGGAUAUCGACU	0.814	0.650625	0.757	0.561	0.601	0.719	0.609373
CAAAAGGAUAUCGACUACU	1.235	0.552005	0.704	0.576	0.69	0.772	0.748285
UAUCGACUACUAAAUUUAA	0.799	0.850762	0.746	0.538	0.629	0.73	0.521439
AUCGACUACUAAAUUUAAA	0.88	0.686007	0.835	0.513	0.661	0.716	0.581641
GACUACUAAAUUUAAAUAG	0.835	0.552594	0.867	0.547	0.651	0.699	0.567443
CUAAAUUUAAAUAGAAGUU	0.961	0.467138	0.835	0.578	0.738	0.701	0.442125
UUAAAUAGAAGUUGAAAUU	0.975	0.873665	0.722	0.726	0.853	0.89	0.586641
UUCCCCUUCAUAUAAGGUA	1.111	0.725498	0.908	0.624	0.671	0.661	0.570625
AUAUAAGGUACCUGGUGCA	0.78	0.670642	0.88	0.534	0.496	0.651	0.57436
UAAGGUACCUGGUGCACCU	0.932	0.844625	0.864	0.663	0.787	0.814	0.618045
UACCUGGUGCACCUUCCAU	0.861	0.725473	0.7	0.546	0.729	0.778	0.558913
CUGGUGCACCUUCCAUGUC	0.949	0.390816	0.773	0.47	0.536	0.687	0.54228
GGUGCACCUUCCAUGUCUA	0.389	0.11771	0.817	0.248	0.258	0.472	0.362871
CAUGUCUACAAUCCACUGU	1.104	0.512989	1.079	0.53	0.672	0.775	0.533571
AUGUCUACAAUCCACUGUG	1.152	0.850746	0.915	0.684	0.826	0.933	0.717189
UGUCUACAAUCCACUGUGU	0.993	0.848159	1.003	0.509	0.576	0.79	0.680959
UCUACAAUCCACUGUGUAA	0.926	0.725098	0.91	0.478	0.607	0.74	0.53736
UACAAUCCACUGUGUAAUU	1.118	0.823807	0.872	0.578	0.737	0.815	0.55591
CACUGUGUAAUUGAAUUUU	0.768	0.336876	0.916	0.489	0.606	0.706	0.374585
GUGUAAUUGAAUUUUGAAC	0.736	0.591527	0.737	0.552	0.593	0.713	0.514911
AUUGAAUUUUGAACACUCU	1.091	0.847956	1.009	0.637	0.756	0.85	0.825522
UUGAAUUUUGAACACUCUU	1.135	0.82301	1.06	0.737	0.854	0.965	0.731687
AAUUUUGAACACUCUUCUC	1.156	0.879359	1.072	0.675	0.807	0.913	0.624058
CUCUUCUCAUUUAAGGUCA	0.75	0.5	0.804	0.488	0.613	0.678	0.515122
UCUUCUCAUUUAAGGUCAU	0.689	0.783202	0.897	0.489	0.537	0.657	0.529714
CUCAUUUAAGGUCAUUCCA	0.964	0.378562	0.987	0.504	0.635	0.668	0.701559
UUUAAGGUCAUUCCAGGAG	1.003	0.841577	0.754	0.714	0.848	0.893	0.635211
UUAAGGUCAUUCCAGGAGG	0.993	0.892358	0.784	0.747	0.864	0.925	0.646769
AAUAUGUAUUCGUUUGCCA	1.1	0.742138	0	0.61	0.75	0.788	0.735488
UGUAUUCGUUUGCCAGAUA	0.916	0.607622	0.888	0.506	0.622	0.715	0.572514
AUUCGUUUGCCAGAUAUAU	0.959	0.765416	0.775	0.561	0.64	0.705	0.690527
AUUCGUCGGAAUAUAAGAG	0.988	0.878452	0.954	0.605	0.751	0.818	0.623917
CUGCCAAUGCCAAAGUCAG	0.764	0.43834	0.69	0.457	0.531	0.63	0.531751
GGAUGACAAUCAGUACAGC	0.624	0.505455	0.673	0.375	0.451	0.657	0.480679
CAGUACAGCUGACCCACCA	0.834	0.237416	0.791	0.424	0.574	0.691	0.559408
GGUUGUCUCUUGGCUGGUG	0.558	0.204402	0.689	0.35	0.334	0.553	0.420409
UUGGCUGGUGGCCCUGGAU	0.76	0.507509	0.632	0.526	0.691	0.696	0.507996
ACAUCUGGUGAAGUAGACA	0.731	0.494553	0.915	0.5	0.515	0.725	0.529271
GAAGUAGACAACCUUCUCU	0.788	0.381882	0.853	0.521	0.655	0.793	0.495528
ACUCUGCUGCUGGGCCCGG	0.474	0.453714	0.671	0.444	0.515	0.602	0.44441
CUGCUGCUGGGCCCGGCGC	0.353	0.341287	0.412	0.436	0.575	0.6	0.417999
UUCUUAGCUACAGGUUGGG	0.785	0.913277	0.915	0.639	0.811	0.886	0.625713
AGGUUGGGUAGGUUGAUGA	0.479	0.371752	0.602	0.494	0.571	0.69	0.505841
UGGGUAGGUUGAUGAAAGG	0.562	0.77398	0.559	0.566	0.689	0.747	0.608286
UGGCCGUAGCACCCUGGAA	0.751	0.339522	0.704	0.41	0.51	0.624	0.451813
GGUAUAUCAUCUUGUAAAU	0.476	0.306489	0.741	0.336	0.302	0.534	0.343341
UUGUAAAUCAGUUAGUGAA	0.675	0.797084	0.885	0.614	0.743	0.813	0.593764
AGUGGUUUAAGUCUGACUC	0.887	0.676878	0.744	0.653	0.796	0.859	0.606635
UUCCAGAUGAAUUGACUUC	0.753	0.882178	0.586	0.716	0.865	0.943	0.65506
UCCAGAUGAAUUGACUUCU	0.796	0.793158	0.772	0.632	0.705	0.815	0.608181
CCAGAUGAAUUGACUUCUG	0.605	0.32892	0.854	0.472	0.427	0.622	0.438542
CAGAUGAAUUGACUUCUGC	0.544	0.707937	0.756	0.575	0.692	0.784	0.580481
CUGCCUUAAAGCUUAUUUG	0.56	0.5	0.821	0.581	0.595	0.642	0.55103
GUUCUUUGGCUUCUUGGUC	0.567	0.440142	0.662	0.533	0.66	0.76	0.57683
UCUUUGGCUUCUUGGUCAG	0.731	0.787007	0.712	0.55	0.667	0.764	0.566576
GCUUCCAGAUUUUAAAGGC	0.504	0.437357	0.711	0.46	0.5	0.601	0.510795
UUCCAGAUUUUAAAGGCAA	0.705	0.701952	0.538	0.583	0.713	0.688	0.576776
UCCAGAUUUUAAAGGCAAC	0.552	0.810165	0.524	0.576	0.755	0.751	0.597406
GCAAGUGCUCUUCUUUCCU	0.707	0.249802	0.797	0.441	0.494	0.662	0.43834
AACCUAUGGCUCCCUCUCC	0.61	0.759537	0.671	0.623	0.762	0.797	0.585282
UGGCUCCCUCUCCUUUUGU	0.417	0.671224	0.754	0.523	0.719	0.708	0.547113
CCCUCUCCUUUUGUUGGCA	0.287	0.0910889	0.619	0.302	0.35	0.498	0.366369
UGAUGGCUAAUAAUGCUGU	0.547	0.867422	0.727	0.631	0.681	0.7	0.582818
UGGCUAAUAAUGCUGUCCU	0.748	0.758528	0.539	0.638	0.791	0.821	0.603886
UAAUGCUGUCCUUAUACUC	0.914	0.938562	0.78	0.761	0.844	0.928	0.67756
AGGAUGAUGGCCUGAGAUG	0.647	0.41939	0.585	0.527	0.592	0.646	0.550834
AUGAUGGCCUGAGAUGCUC	0.641	0.776199	0.438	0.614	0.759	0.782	0.563532
UGGCCUGAGAUGCUCAAAC	0.726	0.756743	0.327	0.635	0.79	0.81	0.581704
CCUGAGAUGCUCAAACAGA	0.56	0.20976	0.466	0.388	0.445	0.596	0.422264
CCCACUUCAAAUCGACCAU	0.563	0.125621	0.705	0.346	0.397	0.56	0.388864
CACUUCAAAUCGACCAUUA	0.463	0.306189	0.545	0.414	0.393	0.579	0.407688
AAUCGACCAUUAGCCGUUA	0.84	0.487099	0.751	0.424	0.525	0.675	0.498385
UAAUGCUUGGUGGUUUCAU	0.681	0.816668	0.712	0.624	0.813	0.817	0.588422
CAUGGGAUACUCUGGUGGC	0.536	0.533003	0.681	0.496	0.576	0.654	0.553619
ACUAUCCGCCCGUGAUAAA	0.518	0.31489	0.664	0.316	0.293	0.482	0.438057
ACUCCUCCAUCAAAAUCGG	0.48	0.766777	0.781	0.514	0.657	0.728	0.580543
GGCUGCGCAUGGUAAUGAU	0.552	0.150405	0.725	0.217	0.258	0.418	0.357229
GAGCUGUCUGUUUGAACAU	0.646	0.250554	1.027	0.4	0.489	0.674	0.447673
CUGUCUGUUUGAACAUUUC	0.766	0.536767	0.747	0.546	0.75	0.83	0.54516
UCUGUUUGAACAUUUCGGG	0.927	0.89818	1.027	0.716	0.828	0.927	0.678797
UUUGAACAUUUCGGGAUUU	0.738	0.734384	0.848	0.565	0.767	0.811	0.6128
UUUCGGGAUUUUGUUUGUA	0.661	0.729774	0.673	0.572	0.704	0.752	0.558678
UUCGGGAUUUUGUUUGUAC	0.739	0.855896	0.6	0.692	0.855	0.902	0.638579
CGGGAUUUUGUUUGUACUG	0.701	0.222185	0.839	0.501	0.592	0.649	0.449958
UUGUUUGUACUGAUUUGCU	0.778	0.884449	0.815	0.714	0.805	0.879	0.635294
UUGUACUGAUUUGCUACUA	0.879	0.77241	0.766	0.601	0.721	0.832	0.590804
UGUACUGAUUUGCUACUAC	0.921	0.875054	0.759	0.646	0.805	0.888	0.607689
ACUGAUUUGCUACUACAGC	0.874	0.749702	0.682	0.633	0.76	0.864	0.627402
GAUUUGCUACUACAGCAUC	0.655	0.481795	0.696	0.497	0.535	0.714	0.548211
UUUGCUACUACAGCAUCCU	0.921	0.921886	0.716	0.719	0.854	0.974	0.670675
UUGCUACUACAGCAUCCUG	0.93	0.880323	0.936	0.631	0.826	0.917	0.64711
UGCUACUACAGCAUCCUGU	0.899	0.810824	0.931	0.628	0.819	0.902	0.612065
CUACAGCAUCCUGUGGAUC	0.676	0.513431	0.809	0.485	0.561	0.728	0.560299
AGCAUCCUGUGGAUCAUCU	0.68	0.480777	0.625	0.493	0.675	0.776	0.518395
CAUCCUGUGGAUCAUCUGG	0.667	0.624263	0.757	0.535	0.653	0.734	0.539362
AUCCUGUGGAUCAUCUGGC	0.749	0.861843	0.53	0.685	0.773	0.824	0.619631
UGUGGAUCAUCUGGCUCUG	0.825	0.750492	0.657	0.55	0.612	0.743	0.580551
AUCUGGCUCUGCAGCUGCC	0.818	0.824754	0.723	0.543	0.66	0.775	0.524349
UGGCUCUGCAGCUGCCAAU	0.85	0.582772	0.74	0.507	0.625	0.715	0.5101
CUCUGCAGCUGCCAAUAGU	0.62	0.476067	0.535	0.401	0.39	0.604	0.499687
UAGUGCUUGCAAUGACAAU	0.854	0.837994	0.853	0.554	0.695	0.817	0.560398
AGUGCUUGCAAUGACAAUA	0.892	0.416279	0.813	0.54	0.624	0.75	0.475891
UGACAAUAAUACCGUGCGG	0.633	0.873226	0.863	0.589	0.743	0.789	0.613697
AUACCGUGCGGAGAGUCAU	0.857	0.574724	0.833	0.515	0.679	0.75	0.522325
UGCGGAGAGUCAUUGCAGC	0.871	0.876459	0.481	0.571	0.753	0.842	0.615121
GGAGAGUCAUUGCAGCUGC	0.474	0.371496	0.548	0.468	0.385	0.604	0.534218
GAGAGUCAUUGCAGCUGCC	0.576	0.418973	0.641	0.45	0.489	0.675	0.470581
GAGUCAUUGCAGCUGCCCA	0.442	0.151751	0.626	0.387	0.478	0.606	0.448611
AUUGCAGCUGCCCAUUGAU	0.484	0.663223	0.792	0.477	0.528	0.672	0.501284
GCUGCCCAUUGAUCUUUCA	0.573	0.155489	0.601	0.285	0.341	0.516	0.348619
CUGCCCAUUGAUCUUUCAG	0.792	0.405935	0.697	0.494	0.649	0.681	0.536003
UCUUUCAGGAUAUCCAAAC	0.871	0.853114	0.52	0.699	0.813	0.883	0.6244
CUUUCAGGAUAUCCAAACA	0.587	0.434114	0.644	0.424	0.45	0.632	0.463463
UUCAGGAUAUCCAAACAAA	0.789	0.761787	0.604	0.567	0.727	0.767	0.554276
UAUCCAAACAAAUAGCCCC	0.812	0.942712	0.662	0.805	0.879	0.966	0.664254
AUCCAAACAAAUAGCCCCU	0.71	0.762398	0.83	0.586	0.77	0.757	0.61311
AAUAGCCCCUGUGACGGAA	0.555	0.437973	0.679	0.394	0.407	0.56	0.454966
UGACGGAACUAAUAUUAGG	0.749	0.899148	0.804	0.676	0.81	0.862	0.630192
ACGGAACUAAUAUUAGGAU	0.532	0.481214	0.866	0.437	0.412	0.597	0.441662
AACUAAUAUUAGGAUGCCA	0.616	0.655238	0.705	0.527	0.69	0.741	0.564411
UAUUAGGAUGCCAUAUUUU	0.673	0.83392	0.701	0.67	0.837	0.83	0.564268
UAGGAUGCCAUAUUUUAGU	0.76	0.869061	0.688	0.718	0.848	0.887	0.605227
CAUAUUUUAGUGAUAAACC	0.812	0.744883	0.39	0.714	0.848	0.871	0.57809
UAUUUUAGUGAUAAACCGG	0.897	0.956747	0.877	0.807	0.858	0.896	0.660477
AUUUUAGUGAUAAACCGGA	0.73	0.809572	0.967	0.607	0.632	0.707	0.591391
AUUAAAUGGGUAUGUUUCU	0.723	0.81272	0.5	0.62	0.783	0.773	0.61607
UAAAUGGGUAUGUUUCUGG	0.724	0.944077	0.719	0.811	0.876	0.928	0.649803
AUGGGUAUGUUUCUGGUAU	0.763	0.612185	0.646	0.548	0.717	0.741	0.534591
UUUUAUCUCUAGUUGGUAU	0.785	0.877342	0.724	0.622	0.789	0.826	0.607541
UCUAGUUGGUAUCUUCCUC	0.793	0.862014	0.802	0.677	0.812	0.911	0.658717
UAGUUGGUAUCUUCCUCCU	0.754	0.839705	0.792	0.664	0.775	0.856	0.631444
AGUUGGUAUCUUCCUCCUU	0.681	0.317568	0.761	0.512	0.567	0.709	0.513217
UUGGUAUCUUCCUCCUUCA	0.827	0.779152	0.666	0.647	0.797	0.848	0.658395
CUUCCUCCUUCAUAUGGUG	0.695	0.487855	0.818	0.471	0.654	0.684	0.515514
CUCCUUCAUAUGGUGUGUC	0.642	0.525283	0.77	0.513	0.7	0.732	0.51403
UCCUUCAUAUGGUGUGUCU	0.81	0.777066	0.577	0.533	0.734	0.798	0.560289
CCUUCAUAUGGUGUGUCUG	0.728	0.270029	0.743	0.448	0.53	0.674	0.510089
UUCAUAUGGUGUGUCUGGA	0.739	0.818126	0.658	0.569	0.738	0.806	0.617197
CAUAUGGUGUGUCUGGAGG	0.669	0.536522	0.752	0.519	0.57	0.697	0.564987
UGGUGUGUCUGGAGGUCCU	0.746	0.658056	0.746	0.529	0.613	0.748	0.546565
UGUCUGGAGGUCCUGCUAU	0.698	0.650821	0.767	0.529	0.676	0.781	0.533733
GUCUGGAGGUCCUGCUAUU	0.561	0.161746	0.529	0.332	0.317	0.552	0.396604
UCUGGAGGUCCUGCUAUUU	0.654	0.60855	0.705	0.506	0.602	0.742	0.470118
AGGUCCUGCUAUUUCUCCU	0.694	0.540122	0.535	0.538	0.643	0.738	0.578544
GGUCCUGCUAUUUCUCCUC	0.548	0.313608	0.558	0.487	0.634	0.706	0.473477
CUAUUUCUCCUCUUAAUUC	0.742	0.677811	0.659	0.625	0.807	0.782	0.565059
UCCUCUUAAUUCUGUAAAA	0.476	0.686314	0.696	0.482	0.587	0.666	0.43907
UGUAAAAUUCUCAUCUACA	0.895	0.854234	0.704	0.656	0.807	0.848	0.599769
GUAAAAUUCUCAUCUACAA	0.551	0.278534	0.704	0.431	0.488	0.631	0.43694
UAAAAUUCUCAUCUACAAG	0.913	0.946277	0.798	0.764	0.862	0.929	0.64698
AAAAUUCUCAUCUACAAGA	0.844	0.830188	0.617	0.665	0.745	0.766	0.584448
AAAUUCUCAUCUACAAGAU	0.813	0.77252	0.866	0.564	0.662	0.753	0.563889
UUCUCAUCUACAAGAUCUA	0.857	0.838486	0.826	0.581	0.71	0.805	0.591388
CUCAUCUACAAGAUCUACU	0.882	0.578935	0.771	0.586	0.776	0.837	0.563776
UCAUCUACAAGAUCUACUU	0.889	0.771495	0.814	0.657	0.823	0.919	0.571617
CUACAAGAUCUACUUUAAU	0.458	0.553361	0.67	0.443	0.543	0.677	0.436718
GGUCUUUGUCCCAUAUGCU	0.531	0.261674	0.641	0.425	0.53	0.655	0.429836
GUCUUUGUCCCAUAUGCUG	0.517	0.342839	0.803	0.507	0.566	0.671	0.509263
GUCCCAUAUGCUGGCCAAG	0.52	0.218365	0.726	0.367	0.458	0.551	0.443923
GCCAAGUGUGUCCACCACC	0.522	0.231084	0.588	0.491	0.654	0.728	0.481652
ACCACCUGCUCAGUCAGAG	0.468	0.430401	0.479	0.473	0.516	0.695	0.515468
CUCAGUCAGAGCAGAGAUG	0.427	0.397263	0.665	0.448	0.545	0.668	0.447934
CGAGGAGACUGGACAGCCA	0.674	0.117511	0.62	0.321	0.344	0.561	0.351498
UGAUGGAGGGCUGGGUGGC	0.608	0.707739	0.467	0.566	0.731	0.736	0.549671
UGGAGGGCUGGGUGGCUGA	0.512	0.46229	0.473	0.452	0.485	0.567	0.443524
GGUGGCUGAUCCUGGGAGU	0.447	0.169956	0.564	0.275	0.294	0.498	0.389721
GCUGAUCCUGGGAGUAGUG	0.464	0.191184	0.755	0.346	0.328	0.526	0.386095
GAUCCUGGGAGUAGUGACU	0.646	0.27351	0.625	0.417	0.507	0.704	0.420351
CUGGCCCAAGACAAGGGCA	0.37	0.251579	0.629	0.372	0.425	0.514	0.40638
AAGACAAGGGCAAGGGUCA	0.539	0.517636	0.497	0.486	0.5	0.658	0.517273
UCACAGGCCAUCUACUUGA	0.671	0.779398	0.545	0.603	0.783	0.826	0.547034
UUGUCGAACUUCUUAUGGC	0.886	0.942743	0.651	0.739	0.865	0.991	0.642304
UAUGGCUGUAGAGCUUGUU	0.766	0.755967	0.745	0.618	0.797	0.865	0.594688
CCAGUCACACAGGAAGGAG	0.475	0.178062	0.746	0.388	0.325	0.55	0.439941
GGAGCCCACCCCGAUGGAG	0.385	0.117379	0.713	0.279	0.293	0.411	0.381627
GAGGUCAGAGCAGUGGCCA	0.57	0.142885	0.738	0.38	0.411	0.588	0.427733
GCAGUGGCCAGAUUGAUGA	0.431	0.173341	0.485	0.397	0.517	0.581	0.368227
GGGAAUGAGACUGAAUUUC	0.397	0.271847	0.622	0.472	0.414	0.599	0.485579
GAAUGAGACUGAAUUUCCC	0.726	0.550954	0.498	0.543	0.744	0.756	0.545057
GAGACUGAAUUUCCCUGCC	0.515	0.323098	0.678	0.525	0.69	0.737	0.502254
CCAUGCACGAUAACAUCGA	0.574	0.223612	0.722	0.408	0.505	0.646	0.441438
AUUCGAAUCCCAUAGGCUU	0.76	0.624157	0.61	0.558	0.755	0.785	0.587589
GAUGAGAGUUCGAGUGGUG	0.647	0.30489	0.9	0.414	0.505	0.658	0.499113
GAGUUCGAGUGGUGGUAGU	0.436	0.28602	0.624	0.329	0.309	0.558	0.446947
GUAGUGCCGUUUAUCUUGU	0.506	0.388111	0.75	0.461	0.518	0.665	0.503951
UAUCUUGUAAUACUUGGCA	0.768	0.86651	0.853	0.694	0.813	0.902	0.610173
AUCUUGUAAUACUUGGCAA	0.567	0.587551	0.89	0.506	0.496	0.654	0.550437
GGCAAACCUGAAGUUGUAG	0.57	0.237739	0.83	0.331	0.298	0.489	0.450023
AGCCUGAGGAGGCAGGGUC	0.619	0.333014	0.581	0.505	0.573	0.71	0.490909
UUGCACUCUGAUUCAGACA	0.809	0.836273	0.583	0.645	0.824	0.899	0.632482
ACAAGUCCAGGUCACAGUU	0.386	0.352829	0.783	0.482	0.442	0.655	0.456456
GUCCAGGUCACAGUUCCAG	0.703	0.319218	0.73	0.439	0.598	0.694	0.468018
GUUCCAGUUGAUGAUGACU	0.337	0.336601	0.5	0.449	0.433	0.607	0.441529
AUGAUGACUCCAAUGACAC	0.59	0.863189	0.607	0.673	0.82	0.877	0.61191
GUUCUGUGAAGUUCUCUCC	0.617	0.573533	0.609	0.602	0.778	0.838	0.591501
GUUCUCUCCUGCCUUCUCA	0.323	0.28179	0.653	0.432	0.406	0.566	0.4753
UCCUGCCUUCUCAACAAUG	0.614	0.796935	0.645	0.601	0.762	0.813	0.575239
CAACAAUGAAACCCAGCCU	0.649	0.384787	0.669	0.506	0.611	0.708	0.499739
AUGGGUCAGAGUCCUGAUC	0.813	0.688712	0.647	0.589	0.705	0.814	0.546839
AUGUGCAAUGCUUGAGGUA	0.723	0.521194	0.901	0.46	0.574	0.711	0.5227
UCACUCUUCUGGCUUGCAA	0.728	0.569766	0.805	0.49	0.671	0.75	0.538283
GAACUUGAACUUGGGGUAG	0.628	0.291495	0.788	0.427	0.529	0.72	0.488851
UGGAUGCUGUUCUUGAUGA	0.537	0.777533	0.579	0.546	0.711	0.756	0.544645
GAUGAGGAUGGUGAAAUUU	0.236	0.18825	0.732	0.434	0.588	0.632	0.36938
CCCAGAAAAUGGUUGUCAG	0.403	0.224362	0.679	0.368	0.381	0.53	0.433619
GAAAAUGGUUGUCAGAAGU	0.335	0.444087	0.513	0.476	0.516	0.627	0.465634
GUUCCAUCCUCCACCGGGC	0.484	0.417766	0.603	0.474	0.449	0.592	0.446635
GACACCUCGCAGGUCUUGG	0.687	0.427131	0.611	0.459	0.611	0.755	0.517177
AUAGGGUACACAGUGCCCU	0.55	0.733092	0.888	0.649	0.801	0.844	0.545402
AGUGCCCUGUGCGAAUCCC	0.66	0.610155	0.566	0.501	0.573	0.652	0.49207
UGCGAAUCCCAUUGCCUUG	0.644	0.648178	0.797	0.588	0.699	0.715	0.599833
CAUUGCCUUGCAUGUCCAG	0.552	0.387551	0.729	0.403	0.441	0.608	0.472611
CCUUGCAUGUCCAGCUGUC	0.353	0.255691	0.775	0.396	0.448	0.667	0.484571
UCUGAAUGGCAGGUAGAGC	0.794	0.882896	0.414	0.611	0.802	0.868	0.61087
GAAUGGCAGGUAGAGCUGU	0.423	0.305792	0.718	0.4	0.452	0.623	0.462748
UGGCAGGUAGAGCUGUGAA	0.517	0.469677	0.657	0.434	0.384	0.594	0.471144
AUGUUCCCAAGGUCUGGGA	0.504	0.60284	0.619	0.47	0.595	0.66	0.495908
AAGGGGUAACCUCGAUCCU	0.768	0.614794	0.667	0.509	0.634	0.743	0.576496
UCGAUCCUGGUGAUGAUGC	0.785	0.880555	0.373	0.661	0.841	0.898	0.590125
GAUGAUGCUGACUACACUG	0.784	0.452172	0.791	0.555	0.621	0.702	0.505647
GGGGCUUUACGUAUUCCUC	0.349	0.235919	0.445	0.464	0.485	0.57	0.488038
GUCCCACACUUUGUCUUCC	0.695	0.4215	0.631	0.462	0.541	0.719	0.556777
UCCCACACUUUGUCUUCCG	0.646	0.740976	0.625	0.628	0.739	0.81	0.598636
UGGUGAUCCCCUUGACUUU	0.662	0.530919	0.712	0.508	0.67	0.714	0.534774
CUUGACUUUGGUGAUGAUG	0.715	0.516331	0.542	0.546	0.698	0.775	0.55338
UGAUGAUGGAGCUCUCCGG	0.542	0.815429	0.606	0.656	0.752	0.796	0.57253
CCGGUCUCGCUGUCCUGGU	0.495	0.151063	0.618	0.361	0.402	0.644	0.395121
GUCUCGCUGUCCUGGUAGC	0.605	0.404849	0.44	0.371	0.426	0.695	0.485226
CUGGUAGCUUUUCUGCACG	0.805	0.428159	0.794	0.548	0.677	0.76	0.548169
UGGUAGCUUUUCUGCACGA	0.742	0.739055	0.728	0.487	0.666	0.716	0.541127
UUCUGCACGAUGAAGACGU	0.852	0.895734	0.771	0.68	0.794	0.822	0.613199
GAAGUAAAGCAGGAUGAGA	0.613	0.277883	0.669	0.389	0.434	0.589	0.449607
CAGGCGCCGAUUCCGCACC	0.693	0.335712	0.36	0.506	0.465	0.608	0.483801
UAGCCUAGUCCAUGCUCUA	0.738	0.679557	0.976	0.543	0.584	0.739	0.639454
UCCAUGCUCUAGCUGUUUC	1.003	0.811859	0.718	0.598	0.777	0.837	0.601886
AUGCUCUAGCUGUUUCUAU	0.918	0.735276	0.803	0.548	0.724	0.805	0.539279
UGCUCUAGCUGUUUCUAUG	0.953	0.863124	0.747	0.636	0.73	0.818	0.625873
CUAGCUGUUUCUAUGGCUU	0.904	0.351684	0.789	0.493	0.677	0.728	0.449944
GCUGUUUCUAUGGCUUGGG	0.602	0.333721	0.893	0.485	0.559	0.623	0.457679
UGUUUCUAUGGCUUGGGCU	0.917	0.742762	0.701	0.633	0.744	0.741	0.621018
GUUUCUAUGGCUUGGGCUU	0.611	0.217171	0.747	0.42	0.501	0.586	0.460159
UUUCUAUGGCUUGGGCUUC	0.903	0.850721	0.818	0.669	0.8	0.826	0.660793
UUCUAUGGCUUGGGCUUCG	0.841	0.84155	0.655	0.668	0.836	0.874	0.623315
UCUAUGGCUUGGGCUUCGU	0.775	0.711687	0.833	0.535	0.761	0.792	0.55271
UAUGGCUUGGGCUUCGUUG	0.94	0.832876	0.829	0.711	0.848	0.884	0.62379
UUGGGCUUCGUUGGUCUUC	0.854	0.816513	0.643	0.685	0.803	0.876	0.627035
CUUCGUUGGUCUUCCACUG	0.78	0.508055	0.726	0.536	0.634	0.77	0.557345
GGUCUUCCACUGCUCCGCU	0.439	0.227053	0.885	0.353	0.302	0.545	0.430093
GUCUUCCACUGCUCCGCUA	0.402	0.188566	0.912	0.304	0.311	0.557	0.384423
CUGCUCCGCUACAUCAUUU	0.432	0.322481	0.631	0.434	0.463	0.611	0.417216
UGCUCCGCUACAUCAUUUG	0.642	0.817679	0.648	0.613	0.761	0.833	0.556312
GCUCCGCUACAUCAUUUGC	0.498	0.472752	0.531	0.39	0.441	0.648	0.484857
CGCUACAUCAUUUGCUAAU	0.342	0.214343	0.607	0.377	0.452	0.627	0.361188
GCUACAUCAUUUGCUAAUG	0.302	0.373223	0.403	0.437	0.499	0.67	0.415829
CUACAUCAUUUGCUAAUGG	0.779	0.719446	0.443	0.553	0.7	0.727	0.561446
CAUCAUUUGCUAAUGGAUC	0.613	0.575967	0.646	0.599	0.731	0.775	0.591331
AUCAUUUGCUAAUGGAUCA	0.702	0.753571	0.611	0.59	0.676	0.71	0.577747
UGCUAAUGGAUCAUCUGGA	0.859	0.663825	0.859	0.563	0.71	0.764	0.594752
UGGAUCAUCUGGAUUGGGA	0.784	0.564875	0.772	0.539	0.608	0.692	0.567032
GGAUCAUCUGGAUUGGGAG	0.587	0.247141	0.857	0.399	0.395	0.574	0.448856
GAUAGCAGAACUGUGCGGA	0.635	0.26701	0.889	0.396	0.377	0.612	0.455775
AUAGCAGAACUGUGCGGAU	0.542	0.706883	0.637	0.453	0.452	0.682	0.538814
CAGAACUGUGCGGAUCUGC	0.863	0.581082	0.69	0.534	0.686	0.797	0.564019
AUCUGCAGUGCUGGGGACC	0.622	0.759819	0.508	0.571	0.614	0.759	0.508069
CUGCAGUGCUGGGGACCAC	0.594	0.294458	0.723	0.386	0.46	0.616	0.488928
GCAGUGCUGGGGACCACUU	0.482	0.0606721	0.652	0.331	0.363	0.545	0.331721
GGGGACCACUUAUCUUUCA	0.345	0.137377	0.668	0.306	0.301	0.501	0.385491
GACCACUUAUCUUUCAAAA	0.355	0.205876	0.412	0.361	0.405	0.573	0.367611
CUUAUCUUUCAAAAUAUCU	0.571	0.740166	0.523	0.627	0.808	0.804	0.503552
UUAUCUUUCAAAAUAUCUA	0.806	0.9062	0.613	0.752	0.862	0.899	0.578275
UAUCUUUCAAAAUAUCUAG	0.856	0.951261	0.671	0.789	0.842	0.891	0.644066
UUUCAAAAUAUCUAGACAU	0.759	0.911123	0.826	0.706	0.834	0.886	0.598209
CUAGACAUAUUCUUCCCAA	0.528	0.3324	0.886	0.451	0.482	0.605	0.485977
UUCUUCCCAACUUGUCUAC	0.94	0.888489	0.898	0.624	0.764	0.864	0.633894
UUCCCAACUUGUCUACAUU	0.938	0.826875	0.766	0.583	0.776	0.861	0.598856
CCAACUUGUCUACAUUAGG	0.694	0.442845	0.781	0.532	0.609	0.781	0.527712
UUGUCUACAUUAGGAUGAU	0.464	0.803633	0.717	0.552	0.677	0.804	0.576474
CUACAUUAGGAUGAUAAAU	0.492	0.412875	0.602	0.503	0.654	0.691	0.434441
UAGGAUGAUAAAUUUUGGU	0.816	0.88398	0.83	0.705	0.833	0.852	0.579767
AAAUUUUGGUCAUGAAACG	1	0.848123	0.791	0.688	0.817	0.844	0.647286
AAUUUUGGUCAUGAAACGU	0.921	0.769487	1.044	0.61	0.696	0.737	0.61297
GUCAUGAAACGUACUUUAG	0.795	0.453344	0.828	0.48	0.624	0.718	0.491312
UUAGGGGCUGCCAUUGGGU	0.64	0.802276	0.625	0.634	0.8	0.784	0.581234
GGCUGCCAUUGGGUAUUCU	0.447	0.157875	0.448	0.273	0.288	0.446	0.43972
GGGUAUUCUUCUGGAAGGA	0.369	0.128568	0.909	0.286	0.307	0.496	0.388616
UAUUCUUCUGGAAGGAAUA	0.83	0.811321	0.544	0.622	0.791	0.819	0.582051
CUUCUGGAAGGAAUAGUUC	0.875	0.565115	0.792	0.553	0.668	0.746	0.583341
CUGGAAGGAAUAGUUCAAG	0.848	0.432214	0.825	0.488	0.614	0.688	0.518452
UGGAAGGAAUAGUUCAAGU	0.961	0.819087	0.697	0.598	0.789	0.807	0.573195
GAAGGAAUAGUUCAAGUUU	0.436	0.29552	0.825	0.461	0.499	0.622	0.396474
GGAAUAGUUCAAGUUUAAA	0.299	0.158645	0.627	0.328	0.363	0.489	0.326983
AGUUCAAGUUUAAAAGUCC	0.872	0.816435	0.615	0.642	0.751	0.759	0.614335
AAAAGUCCCUCCCUCAAAG	0.706	0.741601	0.767	0.592	0.774	0.709	0.571433
GAAUCCUGAGGGCCAGCAA	0.502	0.0891697	0.524	0.305	0.363	0.522	0.380579
GAGGGCCAGCAAUGACCAC	0.541	0.226213	0.645	0.331	0.353	0.522	0.432805
GGGCCAGCAAUGACCACAU	0.471	0.113318	0.449	0.313	0.343	0.526	0.349259
GCCAGCAAUGACCACAUGA	0.506	0.146632	0.512	0.343	0.382	0.566	0.368218
CCAGCAAUGACCACAUGAA	0.395	0.0935202	0.423	0.32	0.3	0.544	0.34287
CAGCAAUGACCACAUGAAA	0.398	0.252241	0.511	0.327	0.305	0.558	0.363328
GCAAUGACCACAUGAAAAU	0.471	0.236306	0.498	0.392	0.405	0.576	0.353483
ACAUGAAAAUAACGGGCGU	0.624	0.56134	0.699	0.442	0.592	0.643	0.534642
AUGAAAAUAACGGGCGUUG	0.871	0.727645	0.711	0.61	0.739	0.731	0.597133
GGGCGUUGCUCUCAUCUGG	0.658	0.380519	0.774	0.41	0.485	0.617	0.448364
UGCUCUCAUCUGGUUCGGC	0.826	0.872181	0.726	0.576	0.751	0.816	0.594817
CUCUCAUCUGGUUCGGCUU	0.883	0.254755	0.86	0.424	0.584	0.683	0.456462
AUCUGGUUCGGCUUUGAUG	0.847	0.761392	0.771	0.629	0.698	0.757	0.584771
UGGUUCGGCUUUGAUGCCA	0.816	0.540773	0.882	0.53	0.698	0.744	0.540079
CGGCUUUGAUGCCAGGAAC	0.782	0.187204	0.721	0.404	0.462	0.627	0.437895
GCUUUGAUGCCAGGAACUG	0.614	0.167669	0.681	0.386	0.458	0.618	0.451735
UUUGAUGCCAGGAACUGGU	0.974	0.858058	0.619	0.692	0.816	0.853	0.641147
UGAUGCCAGGAACUGGUUC	0.36	0.779456	0.875	0.604	0.802	0.83	0.595558
GAUGCCAGGAACUGGUUCU	0.607	0.256179	0.735	0.439	0.428	0.6	0.493839
UUUUCUUACACAGCGGGCA	0.943	0.790506	0.763	0.668	0.738	0.795	0.642152
CUUACACAGCGGGCAACUU	0.79	0.251794	0.875	0.362	0.435	0.626	0.471019
UUACACAGCGGGCAACUUU	0.939	0.737674	0.889	0.633	0.761	0.804	0.611301
GGGCAACUUUUCUUUUAAA	0.435	0.144507	0.453	0.245	0.287	0.42	0.299321
ACUUUUCUUUUAAAUUCUC	0.564	0.791536	0.684	0.626	0.746	0.763	0.530829
UUUUCUUUUAAAUUCUCCA	0.742	0.903828	0.702	0.786	0.876	0.91	0.615616
AAAUUCUCCAUUUCUAUCU	1.02	0.83407	0.891	0.737	0.823	0.86	0.611289
UUUCUAUCUUCCCUCCAUU	0.859	0.857845	0.759	0.654	0.792	0.817	0.657269
UUCCCUCCAUUCUUUCGCA	0.727	0.788704	0.842	0.565	0.639	0.705	0.615396
CCCUCCAUUCUUUCGCAGC	0.638	0.310532	0.704	0.464	0.539	0.679	0.48199
CCUCCAUUCUUUCGCAGCA	0.344	0.145581	0.741	0.341	0.298	0.529	0.398696
UCUUUCGCAGCAUCAACAU	1.042	0.769488	0.977	0.537	0.71	0.845	0.55537
CUUUCGCAGCAUCAACAUU	0.935	0.393696	0.972	0.408	0.491	0.695	0.48595
CAGCAUCAACAUUAGCAGG	0.975	0.56185	0.845	0.497	0.672	0.772	0.574641
AGCAUCAACAUUAGCAGGU	0.939	0.55199	0.79	0.544	0.665	0.804	0.570245
AACAUUAGCAGGUGAGUCU	0.811	0.699489	0.918	0.601	0.634	0.805	0.6179
GCAGGUGAGUCUCCAUUAG	0.719	0.184354	0.983	0.353	0.418	0.64	0.380485
UGAGUCUCCAUUAGGGUCU	0.898	0.772232	0.713	0.666	0.744	0.826	0.592768
AGGGUCUGCCAGCAUAGAA	0.61	0.204157	0.888	0.396	0.4	0.61	0.446019
CCAGCAUAGAAAUGACACU	0.476	0.289434	0.676	0.431	0.444	0.657	0.47555
AGCAUAGAAAUGACACUAA	0.54	0.362984	0.625	0.443	0.412	0.625	0.44324
AUAGAAAUGACACUAAUCA	0.785	0.809036	0.48	0.646	0.818	0.867	0.604958
GACACUAAUCAUGAUGGUU	0.654	0.227901	0.857	0.422	0.453	0.611	0.434086
ACACUAAUCAUGAUGGUUU	0.669	0.5	0.733	0.585	0.612	0.687	0.486032
ACUAAUCAUGAUGGUUUCC	0.544	0.754211	0.716	0.582	0.635	0.694	0.596631
AUGAUGGUUUCCACAGUGU	0.893	0.756138	0.803	0.579	0.781	0.811	0.55299
GAUGGUUUCCACAGUGUGG	0.861	0.464233	0.808	0.505	0.629	0.67	0.613769
AUGGUUUCCACAGUGUGGA	0.853	0.605431	0.804	0.578	0.724	0.764	0.580917
GGUUUCCACAGUGUGGAUA	0.412	0.104639	0.791	0.302	0.353	0.535	0.392103
UCCACAGUGUGGAUAGGGA	0.621	0.640119	0.737	0.441	0.458	0.648	0.475867
CCACAGUGUGGAUAGGGAG	0.629	0.234962	0.904	0.415	0.341	0.555	0.46243
GUGUGGAUAGGGAGCCAGC	0.64	0.419597	0.498	0.471	0.605	0.686	0.505402
GGGAGCCAGCGUUCCUCUG	0.425	0.12812	0.797	0.332	0.303	0.489	0.420803
AGCCAGCGUUCCUCUGGCU	0.378	0.331273	0.469	0.386	0.458	0.617	0.452689
GCCAGCGUUCCUCUGGCUU	0.359	0.0638008	0.51	0.29	0.374	0.532	0.339608
CAGCGUUCCUCUGGCUUUU	0.326	0.178225	0.434	0.389	0.393	0.552	0.417059
GCGUUCCUCUGGCUUUUCA	0.359	0.140021	0.427	0.285	0.335	0.477	0.376366
UCCUCUGGCUUUUCAUAAC	0.493	0.809273	0.324	0.583	0.678	0.76	0.585527
UCUGGCUUUUCAUAACCAU	0.392	0.716707	0.513	0.546	0.593	0.683	0.536
CUGGCUUUUCAUAACCAUA	0.318	0.361273	0.448	0.49	0.567	0.62	0.406039
UUUUCAUAACCAUACUUAU	0.693	0.884811	0.426	0.645	0.75	0.799	0.588271
UUUCAUAACCAUACUUAUC	0.877	0.94582	0.458	0.784	0.874	0.985	0.682629
CCAUACUUAUCUUCCCCAG	0.55	0.213116	0.795	0.45	0.434	0.562	0.485642
UACUUAUCUUCCCCAGGCU	0.786	0.798485	0.647	0.61	0.735	0.763	0.610091
UAUCUUCCCCAGGCUCAUG	0.76	0.830746	0.606	0.644	0.799	0.777	0.594867
AUCUUCCCCAGGCUCAUGA	0.764	0.587926	0.766	0.512	0.679	0.664	0.530749
GGCUCAUGAAGAAUAGAAA	0.295	0.150423	0.478	0.283	0.328	0.488	0.338092
AAUAGAAAUGCACACAUCA	0.748	0.766918	0.666	0.612	0.632	0.75	0.620166
UAGAAAUGCACACAUCACC	0.947	0.944265	0.679	0.793	0.86	1.022	0.682227
AGAAAUGCACACAUCACCA	0.85	0.519379	0.761	0.576	0.755	0.79	0.572041
UUUUAUCAACAUUUGGGUG	0.731	0.913658	0.913	0.703	0.785	0.81	0.666253
UCAACAUUUGGGUGCCAGA	0.734	0.692967	0.698	0.532	0.681	0.728	0.56961
AACAUUUGGGUGCCAGAUU	0.734	0.471316	0.74	0.559	0.621	0.71	0.559869
GUGCCAGAUUUCUGUAAUG	0.501	0.356359	0.367	0.43	0.483	0.619	0.478529
AUUUCUGUAAUGAAUUUCA	0.616	0.842978	0.596	0.661	0.817	0.831	0.535683
UAAUGAAUUUCAUUUUAGG	0.696	0.967741	0.657	0.757	0.864	0.905	0.530323
AUGAAUUUCAUUUUAGGAG	0.879	0.829331	0.796	0.719	0.846	0.866	0.604671
GAAUUUCAUUUUAGGAGGU	0.395	0.361366	0.841	0.438	0.512	0.597	0.468756
AUUUUAGGAGGUCGGAGGG	0.624	0.787	0.849	0.563	0.686	0.78	0.562863
GAGGUCGGAGGGGAUAAUC	0.847	0.217363	0.682	0.446	0.556	0.683	0.504084
AGGUCGGAGGGGAUAAUCU	0.842	0.428788	0.553	0.505	0.672	0.749	0.534436
CACCUUCAUAAAGUGUAUC	0.66	0.557357	0.582	0.53	0.729	0.747	0.523036
ACCUUCAUAAAGUGUAUCU	0.787	0.622207	0.499	0.549	0.753	0.78	0.501895
UAAAGUGUAUCUGGAGGGC	0.752	0.927547	0.643	0.662	0.775	0.839	0.614668
GUGUAUCUGGAGGGCCAAU	0.361	0.130014	0.707	0.308	0.35	0.511	0.384153
GGAGGGCCAAUAAUAAGGA	0.447	0.19076	0.708	0.349	0.338	0.431	0.389738
GGCCAAUAAUAAGGACUUC	0.876	0.265928	0.68	0.346	0.286	0.434	0.586244
GCCAAUAAUAAGGACUUCC	0.71	0.320801	0.47	0.546	0.672	0.698	0.50226
UAAGGACUUCCCAUCGGUA	0.931	0.748766	0.884	0.544	0.676	0.759	0.570677
GGACUUCCCAUCGGUAGAG	0.683	0.157843	0.849	0.365	0.373	0.574	0.422547
ACUUCCCAUCGGUAGAGAU	0.677	0.387147	0.608	0.387	0.394	0.625	0.452537
CCAUCGGUAGAGAUCAUUG	0.867	0.281195	0.703	0.502	0.586	0.69	0.493026
AUCGGUAGAGAUCAUUGUC	1.032	0.80544	0.766	0.625	0.761	0.885	0.629132
CGGUAGAGAUCAUUGUCAU	0.405	0.19488	0.931	0.342	0.331	0.569	0.394933
UUGUCAUCUAUUAAACCUG	0.975	0.932718	0.854	0.783	0.861	0.964	0.657459
CAUCUAUUAAACCUGCAGA	0.606	0.5	0.679	0.484	0.531	0.67	0.502023
UCUAUUAAACCUGCAGAAA	0.517	0.674717	0.631	0.519	0.631	0.733	0.532955
UUAAACCUGCAGAAAAGCC	0.833	0.943068	0.695	0.759	0.87	0.927	0.650856
GAAAAGCCUUCCACUGGAU	0.654	0.186667	0.787	0.347	0.423	0.555	0.416606
CACUGUCUGGCUAUCCUGU	0.552	0.441548	0.831	0.434	0.535	0.677	0.51023
CUGUCUGGCUAUCCUGUCG	0.78	0.423191	0.652	0.528	0.74	0.827	0.580171
UGUCGUGUUCUGCUCUGUU	0.769	0.663345	0.649	0.559	0.759	0.854	0.532347
UCGUGUUCUGCUCUGUUGG	0.888	0.868142	0.869	0.663	0.787	0.859	0.612857
GUUGGUCAAAUACUGAGUG	0.871	0.411724	0.965	0.518	0.553	0.662	0.52446
UGGUCAAAUACUGAGUGGC	0.909	0.854608	0.771	0.652	0.793	0.856	0.646243
UCAAAUACUGAGUGGCUAU	0.887	0.779002	0.66	0.577	0.693	0.701	0.568239
GCUUCCAACCAGAGGAUCC	0.598	0.292509	0.605	0.452	0.473	0.631	0.510906
UCCAACCAGAGGAUCCGCA	0.758	0.600741	0.657	0.508	0.705	0.784	0.542837
CAGAGGAUCCGCAGGGUUG	0.563	0.26179	0.648	0.469	0.522	0.653	0.484849
GGAUCCGCAGGGUUGCAGU	0.711	0.175325	0.493	0.34	0.354	0.552	0.412496
GGGUUGCAGUCUGUCAAAA	0.503	0.103464	0.65	0.23	0.279	0.473	0.339933
CUGUCAAAAGGGAACAAAU	0.478	0.445795	0.479	0.439	0.536	0.641	0.401179
UGUCAAAAGGGAACAAAUA	0.452	0.718027	0.62	0.535	0.663	0.724	0.474018
AAAAGGGAACAAAUAGACA	0.86	0.749852	0.649	0.587	0.659	0.731	0.572532
AGGGAACAAAUAGACAGCA	0.734	0.4057	0.85	0.468	0.475	0.697	0.521377
ACAAAUAGACAGCAAAACC	0.948	0.756537	0.564	0.672	0.822	0.901	0.629892
AUAGACAGCAAAACCUUUG	0.924	0.849287	0.857	0.718	0.838	0.925	0.643535
GCAAAACCUUUGAAAUAGU	0.343	0.362092	0.572	0.367	0.375	0.565	0.391158
AAAUAGUCAAAGCGGGACU	0.567	0.789856	0.684	0.603	0.638	0.705	0.584627
AUAGUCAAAGCGGGACUCC	0.692	0.848764	0.667	0.644	0.788	0.831	0.593035
AGUCAAAGCGGGACUCCAG	0.72	0.467419	0.778	0.49	0.63	0.699	0.513272
GGGACUCCAGUUGUCUUUA	0.438	0.0887481	0.515	0.308	0.334	0.527	0.398633
ACUCCAGUUGUCUUUAAGG	0.589	0.777863	0.479	0.588	0.735	0.786	0.565075
GGAUGUCCAGACAGAUGAC	0.438	0.315425	0.722	0.339	0.317	0.505	0.437351
UGUCCAGACAGAUGACUCC	0.756	0.901747	0.479	0.641	0.754	0.851	0.607201
CAGACAGAUGACUCCCUGA	0.49	0.296197	0.67	0.418	0.452	0.601	0.424821
AGACAGAUGACUCCCUGAC	0.834	0.5	0.507	0.559	0.715	0.796	0.55626
AGAUGACUCCCUGACUGUU	0.585	0.352055	0.775	0.426	0.46	0.647	0.474188
AUGACUCCCUGACUGUUGA	0.747	0.675299	0.651	0.491	0.67	0.742	0.535733
UGACUCCCUGACUGUUGAU	0.705	0.66839	0.681	0.457	0.571	0.681	0.490227
ACUCCCUGACUGUUGAUGU	0.699	0.587681	0.641	0.506	0.673	0.745	0.53965
CCCUGACUGUUGAUGUUGC	0.661	0.311877	0.5	0.392	0.466	0.626	0.495239
CUGUUGAUGUUGCAGUGAU	0.697	0.348118	0.658	0.418	0.493	0.656	0.461099
AGUGAUAGAUUCUGGUGCG	0.734	0.564288	0.652	0.566	0.665	0.768	0.604674
GAUAGAUUCUGGUGCGGAA	0.425	0.160838	0.598	0.294	0.323	0.518	0.388881
GAUUCUGGUGCGGAAAGUA	0.492	0.159345	0.786	0.358	0.32	0.505	0.406952
UCUGGUGCGGAAAGUAACC	0.914	0.872904	0.582	0.662	0.835	0.887	0.626602
GGUGCGGAAAGUAACCUUU	0.507	0.150548	0.681	0.393	0.476	0.613	0.362107
CGGAAAGUAACCUUUGGUG	0.588	0.242722	0.822	0.459	0.449	0.625	0.458738
AACCUUUGGUGGCUUAAAU	0.642	0.580433	0.492	0.5	0.659	0.717	0.529444
UGGUGGCUUAAAUGGAUAA	0.287	0.546755	0.639	0.471	0.511	0.547	0.349586
GCUUAAAUGGAUAAUCUGA	0.382	0.291134	0.724	0.385	0.526	0.596	0.319078
CUGAUGAAAAUGUGAUAUC	0.576	0.598881	0.573	0.581	0.65	0.711	0.529223
UGAAAAUGUGAUAUCCAGA	0.688	0.834198	0.61	0.633	0.762	0.778	0.613079
AAAACACACCACCUUCAUA	0.501	0.670778	0.641	0.493	0.595	0.723	0.541549
ACACCACCUUCAUAUACAG	0.368	0.644587	0.592	0.477	0.541	0.705	0.540544
CAGAACCCGGUGGACCAAG	0.684	0.265418	0.748	0.419	0.512	0.636	0.488126
UGGACCAAGUAUAGUUGAU	0.595	0.656186	0.595	0.477	0.548	0.706	0.498952
GACCAAGUAUAGUUGAUCU	0.528	0.418191	0.694	0.431	0.416	0.623	0.45509
UAUAGUUGAUCUCCAUUCA	0.905	0.858517	0.753	0.65	0.789	0.875	0.635577
AUUCAUAAAUGUUAUCUCC	0.758	0.936301	0.561	0.737	0.855	0.9	0.659836
UCAUAAAUGUUAUCUCCUU	0.52	0.791022	0.79	0.608	0.783	0.794	0.527394
UAUCUCCUUUAGGCCCAGC	0.672	0.915276	0.527	0.659	0.763	0.772	0.603074
UCCUUUAGGCCCAGCACUG	0.732	0.667237	0.78	0.595	0.718	0.742	0.56674
AGGCCCAGCACUGCAAUUA	0.473	0.217393	0.718	0.431	0.531	0.628	0.390442
CCAGCACUGCAAUUAGGAG	0.511	0.235096	0.485	0.35	0.372	0.589	0.4247
GCACUGCAAUUAGGAGGAG	0.343	0.211325	0.752	0.27	0.283	0.515	0.383612
CACUGCAAUUAGGAGGAGG	0.626	0.430533	0.619	0.468	0.599	0.703	0.524882
AUUAGGAGGAGGAUCAAGG	0.816	0.832937	0.584	0.703	0.844	0.895	0.602923
AUCAAGGGUUAUUUCAGCU	0.82	0.78355	0.575	0.61	0.802	0.804	0.589046
GGUUAUUUCAGCUAGCUCC	0.805	0.453715	0.675	0.588	0.753	0.769	0.56467
UAUUUCAGCUAGCUCCUUC	0.885	0.909017	0.687	0.739	0.87	0.97	0.658188
UUCAGCUAGCUCCUUCUGA	0.874	0.8113	0.854	0.603	0.746	0.838	0.622964
CAGCUAGCUCCUUCUGAAU	0.423	0.329987	0.821	0.367	0.344	0.602	0.372224
AGCUAGCUCCUUCUGAAUU	0.712	0.3541	0.747	0.461	0.506	0.694	0.467351
UUCUGAAUUCUUUUAGCAC	0.815	0.926652	0.639	0.702	0.845	0.933	0.657378
ACUAGUGGAUAACUUAGCA	0.828	0.49397	0.695	0.493	0.632	0.78	0.546952
GCAGUGGUUUUGCUAGAGA	0.359	0.163624	0.658	0.336	0.374	0.555	0.364995
GUGGUUUUGCUAGAGAGUU	0.524	0.188125	0.665	0.47	0.631	0.694	0.453327
GUUUUGCUAGAGAGUUUGG	0.698	0.58929	0.681	0.469	0.659	0.675	0.565677
UUUGCUAGAGAGUUUGGUG	0.842	0.892432	0.619	0.721	0.858	0.937	0.672314
UUGCUAGAGAGUUUGGUGU	0.901	0.871016	0.784	0.652	0.821	0.91	0.64407
CUGGGUGGCAGAAGGUUUU	0.321	0.174662	0.582	0.426	0.471	0.566	0.37479
UCUUUCCUCUUGUUCUUCA	0.893	0.792433	0.778	0.574	0.764	0.806	0.560798
UCCUCUUGUUCUUCAGGCU	0.89	0.748915	0.864	0.564	0.687	0.783	0.55514
UGGAGCGGCUGGGUCUCGC	0.692	0.775293	0.629	0.571	0.78	0.846	0.523247
CGGCUGGGUCUCGCUGGUC	0.547	0.155166	0.666	0.378	0.397	0.628	0.400697
CGCAUCUGAACUGCCACUG	0.53	0.237602	0.84	0.472	0.501	0.718	0.5017
GUCCUUCGGGCGGCUGAGG	0.552	0.301705	0.535	0.373	0.425	0.593	0.460539
CCUUCGGGCGGCUGAGGGA	0.466	0.0755107	0.496	0.24	0.276	0.43	0.402265
UUUCAUAUUUUCUUUAGAC	0.753	0.956349	0.665	0.775	0.865	0.924	0.625953
UUCUUUAGACAUCAUUAGG	0.951	0.940332	0.922	0.741	0.852	0.949	0.662806
UCUUUAGACAUCAUUAGGC	0.945	0.917053	0.945	0.734	0.82	0.889	0.629782
AGACAUCAUUAGGCGCCGA	0.788	0.358107	1.074	0.406	0.497	0.612	0.487641
UUAGGCGCCGAAGCUCUUG	0.841	0.825921	0.74	0.681	0.825	0.857	0.58808
UAGGCGCCGAAGCUCUUGC	0.826	0.905188	0.663	0.673	0.829	0.882	0.596034
CGAAGCUCUUGCAGGACAA	0.519	0.126843	0.575	0.302	0.301	0.529	0.371822
CUCUUGCAGGACAACUUUG	0.715	0.452418	0.931	0.503	0.623	0.752	0.549866
UCUUGCAGGACAACUUUGA	0.898	0.765141	0.725	0.556	0.755	0.882	0.555632
GGACAACUUUGAUGCUAUA	0.47	0.177478	0.679	0.24	0.298	0.522	0.324484
ACAACUUUGAUGCUAUAUG	0.777	0.681014	0.542	0.661	0.782	0.865	0.563446
CAACUUUGAUGCUAUAUGA	0.49	0.585604	0.693	0.493	0.536	0.678	0.441295
CUUUGAUGCUAUAUGAAUU	0.7	0.437183	0.62	0.508	0.615	0.683	0.459702
UGAUGCUAUAUGAAUUCUG	0.9	0.87991	0.887	0.732	0.797	0.827	0.608637
GAUGCUAUAUGAAUUCUGC	0.82	0.695162	0.793	0.566	0.671	0.74	0.574702
UGCUAUAUGAAUUCUGCCA	0.897	0.660222	0.757	0.624	0.807	0.824	0.595535
GAAUUCUGCCAUUUUGCUA	0.63	0.266266	0.902	0.445	0.437	0.571	0.466767
UUCUGCCAUUUUGCUAGCA	0.714	0.738198	0.867	0.548	0.681	0.772	0.59954
UGCCAUUUUGCUAGCACUG	0.875	0.798486	0.895	0.641	0.796	0.845	0.620756
UUGCUAGCACUGAUAUGGC	0.921	0.937457	0.809	0.691	0.798	0.865	0.666887
GCUAGCACUGAUAUGGCUC	0.909	0.340053	0.885	0.479	0.678	0.724	0.507477
CUAGCACUGAUAUGGCUCU	0.903	0.48354	0.802	0.468	0.598	0.704	0.52363
UAGCACUGAUAUGGCUCUU	0.844	0.751334	0.809	0.552	0.749	0.819	0.60203
UAUGGCUCUUGGGUCCACC	0.841	0.885089	0.507	0.722	0.812	0.854	0.615611
UUGGGUCCACCACUCCAUU	0.835	0.671239	0.823	0.576	0.753	0.807	0.555557
CCACCACUCCAUUAGAACU	0.568	0.287274	0.563	0.404	0.435	0.644	0.428915
GUUACAAAUCUUACAAAGG	0.638	0.635097	0.765	0.573	0.758	0.772	0.577931
GGUCCACAUUCUAUUUUAA	0.388	0.188206	0.808	0.237	0.284	0.477	0.304474
UAUUUUAAGGCUGUAUAUU	0.829	0.857622	0.75	0.687	0.826	0.825	0.592592
UUUUAAGGCUGUAUAUUCG	0.894	0.91974	0.751	0.747	0.863	0.926	0.690625
UAAGGCUGUAUAUUCGGUU	0.961	0.834522	0.885	0.706	0.846	0.889	0.633083
CAUAAAUUGUUCUUGGAGG	0.631	0.614962	0.736	0.577	0.578	0.671	0.576841
AUAAAUUGUUCUUGGAGGC	0.765	0.888968	0.723	0.688	0.73	0.776	0.642007
AAUUGUUCUUGGAGGCCCA	0.571	0.54825	0.833	0.53	0.669	0.684	0.562038
GGAGGCCCAAUUAUCAUCC	0.705	0.347866	0.685	0.527	0.603	0.613	0.535026
UUAUCAUCCCUGUCCAUCU	0.9	0.878938	0.681	0.736	0.864	0.942	0.644178
CAUCCCUGUCCAUCUUGUA	0.527	0.275755	0.781	0.373	0.403	0.631	0.400811
UCAUGUCUUCGUCAUCUUC	0.95	0.89031	0.901	0.643	0.807	0.925	0.626731
UGUCUUCGUCAUCUUCUAG	0.888	0.84994	0.871	0.59	0.647	0.824	0.617803
GUCUUCGUCAUCUUCUAGA	0.58	0.307889	0.812	0.46	0.422	0.668	0.456557
UCUUCGUCAUCUUCUAGAC	0.92	0.884605	0.841	0.611	0.629	0.834	0.610111
UUCGUCAUCUUCUAGACCC	0.963	0.932741	0.841	0.795	0.86	0.999	0.662492
CGUCAUCUUCUAGACCCCA	0.388	0.162139	0.972	0.379	0.342	0.53	0.409435
CAUCUUCUAGACCCCAGCU	0.73	0.335018	0.717	0.477	0.556	0.684	0.489402
AUCUUCUAGACCCCAGCUA	0.828	0.465497	0.967	0.514	0.504	0.674	0.524051
GCUAACUGUGCCAUCUCCU	0.609	0.26307	0.767	0.443	0.432	0.634	0.452813
UAACUGUGCCAUCUCCUAC	0.888	0.910284	0.666	0.729	0.812	0.881	0.643889
UGUGCCAUCUCCUACUCCU	0.923	0.799063	0.738	0.614	0.781	0.838	0.598647
CCAUCUCCUACUCCUUUCU	0.586	0.292497	0.747	0.436	0.561	0.693	0.409457
UACUCCUUUCUGGCCUUCU	0.861	0.793039	0.505	0.649	0.772	0.797	0.610082
GGCCUUCUUCGAGUUCUUC	0.538	0.303885	0.55	0.383	0.396	0.578	0.424179
CCUUCUUCGAGUUCUUCCA	0.599	0.170322	0.492	0.437	0.387	0.603	0.401588
GUUCUUCCAACAGUCGGAA	0.523	0.148692	0.758	0.343	0.358	0.608	0.401944
UUCCAACAGUCGGAAAUUG	0.953	0.888816	0.854	0.585	0.752	0.848	0.637688
CAACAGUCGGAAAUUGCGA	0.856	0.436473	0.895	0.465	0.629	0.706	0.517017
CAGUCGGAAAUUGCGAGGG	0.845	0.393118	0.908	0.513	0.5	0.651	0.499447
UCGGAAAUUGCGAGGGACU	0.96	0.706811	0.657	0.542	0.726	0.783	0.594473
AUUGCGAGGGACUUUUACU	0.91	0.80311	0.626	0.617	0.659	0.718	0.613564
UGCGAGGGACUUUUACUCC	0.887	0.8113	0.701	0.659	0.807	0.829	0.608542
GAGGGACUUUUACUCCUUU	0.656	0.165486	0.603	0.376	0.364	0.52	0.363513
UUUACUCCUUUGCAGUGAA	0.814	0.725719	0.707	0.539	0.659	0.744	0.597284
UACUCCUUUGCAGUGAAAU	0.95	0.808081	0.765	0.599	0.789	0.833	0.580743
CUCCUUUGCAGUGAAAUUU	0.458	0.307493	0.849	0.511	0.564	0.644	0.4014
CCUUUGCAGUGAAAUUUUC	0.837	0.342874	0.639	0.444	0.523	0.647	0.515951
UUGCAGUGAAAUUUUCUAG	0.96	0.897536	0.797	0.735	0.857	0.939	0.659745
GCAGUGAAAUUUUCUAGGU	0.365	0.260693	0.893	0.418	0.388	0.575	0.384731
CAGUGAAAUUUUCUAGGUU	0.494	0.291244	0.838	0.435	0.468	0.629	0.457398
GUGAAAUUUUCUAGGUUCA	0.43	0.349967	0.577	0.427	0.513	0.629	0.44793
GAAAUUUUCUAGGUUCAAG	0.535	0.484507	0.531	0.546	0.638	0.654	0.526876
AUUUUCUAGGUUCAAGUCU	0.714	0.843727	0.808	0.66	0.756	0.817	0.625175
UCUAGGUUCAAGUCUUCCU	0.78	0.798973	0.804	0.676	0.803	0.862	0.61859
AGUCUUCCUUCAUCACUCA	0.623	0.5105	0.782	0.468	0.563	0.695	0.55828
GCUUGGUUCGUUUCCAAGG	0.858	0.281699	0.706	0.502	0.623	0.686	0.525512
CAAGGGAACACAAUGGGCA	0.954	0.309882	0.705	0.497	0.633	0.693	0.479168
GGUGGGGCAGGCUCUGGUG	0.904	0.116888	0.68	0.345	0.439	0.547	0.390437
GUGGGGCAGGCUCUGGUGU	0.728	0.199746	0.701	0.342	0.377	0.543	0.388572
GUGUGAGUUUCCACUCUGG	0.953	0.41624	0.895	0.467	0.68	0.735	0.466314
GUGAGUUUCCACUCUGGUG	0.928	0.293434	0.853	0.519	0.565	0.674	0.498836
GUUUCCACUCUGGUGACCU	0.943	0.328732	0.655	0.482	0.673	0.722	0.510788
CUCUGGUGACCUUUGACUC	0.859	0.541909	0.758	0.528	0.496	0.685	0.574108
ACCUUUGACUCCCGUAGGC	0.915	0.505143	0.895	0.497	0.615	0.726	0.513891
UUGACUCCCGUAGGCGUUU	0.936	0.646395	0.777	0.576	0.673	0.707	0.568765
CACGGGUGUGCAUACCCUG	0.706	0.333848	0.834	0.499	0.64	0.668	0.495744
GGUGUGCAUACCCUGUUGC	0.725	0.371362	0.534	0.448	0.42	0.583	0.486067
CAUACCCUGUUGCUCUCUC	0.855	0.487522	0.752	0.489	0.448	0.618	0.549929
CCUGUUGCUCUCUCCCGCU	0.435	0.197752	0.738	0.438	0.431	0.6	0.401118
GUUGCUCUCUCCCGCUGCC	0.619	0.409283	0.582	0.44	0.367	0.566	0.439772
CUCUCUCCCGCUGCCCCUG	0.662	0.244195	0.71	0.439	0.515	0.583	0.468498
CACUCCGACCCCUGACAGG	0.725	0.442051	0.746	0.407	0.412	0.584	0.440613
ACCCCUGACAGGCAGGGGA	0.422	0.183721	0.576	0.387	0.404	0.559	0.379063
GGGAAAGAAACUGUAGUCU	0.556	0.309144	0.73	0.399	0.37	0.611	0.411997
AAAGAAACUGUAGUCUGCC	0.86	0.901249	0.625	0.712	0.84	0.928	0.631652
AACUGUAGUCUGCCAGAUU	0.817	0.562805	0.715	0.523	0.525	0.718	0.508872
CAGAUUCCACACCAUGUGG	0.402	0.470333	0.598	0.509	0.579	0.675	0.509368
CACACCAUGUGGCAGAGAG	0.467	0.347587	0.596	0.42	0.384	0.593	0.470825
AUGUGGCAGAGAGACAGAG	0.623	0.740375	0.658	0.542	0.547	0.684	0.510213
GUGGCAGAGAGACAGAGCC	0.458	0.336075	0.606	0.506	0.487	0.664	0.465986
UGGCAGAGAGACAGAGCCA	0.765	0.466297	0.722	0.498	0.472	0.611	0.50783
GCAGAGAGACAGAGCCACC	0.715	0.264968	0.665	0.443	0.564	0.684	0.457693
CCUGCUGCCUGUCCCCUGG	0.456	0.223896	0.56	0.423	0.414	0.535	0.399662
CCCUGGGCUAUCUCCUGCC	0.677	0.19208	0.602	0.483	0.479	0.577	0.462778
CUGCCACAGACCAGCUUCA	0.444	0.317292	0.645	0.357	0.363	0.586	0.415326
CUUCAGAGAAGGAAGGAGU	0.507	0.473036	0.564	0.489	0.457	0.617	0.503012
AGAGAAGGAAGGAGUCCUC	0.812	0.484159	0.734	0.526	0.685	0.762	0.52901
GCUAGAGAUGGAAGUCUCA	0.329	0.156888	0.491	0.313	0.351	0.568	0.370308
GAAGUCUCAGAAGCAGGGA	0.679	0.217101	0.856	0.387	0.449	0.599	0.446472
AGGGAAGGUGGAUGAAGGC	0.857	0.482438	0.588	0.487	0.593	0.671	0.543065
GCAGAAGGGCUCCAAAGCC	0.737	0.243806	0.609	0.436	0.489	0.603	0.485612
GCUCCAAAGCCUAUGGGGA	0.358	0.136796	0.538	0.275	0.301	0.461	0.371399
UGGGGAUAUUGCUCAGAAG	0.93	0.672149	0.769	0.551	0.704	0.73	0.577697
UAUUGCUCAGAAGUUAAGU	0.907	0.920265	0.658	0.678	0.827	0.857	0.621341
GUUAAGUAAGGAGCUCAUU	0.708	0.196907	0.81	0.452	0.409	0.566	0.445404
CUCAUUCCUCAGAGGCAAG	0.598	0.446528	0.588	0.425	0.498	0.58	0.484814
AAGAAUUCCUGGGUGUUCU	0.845	0.699734	0.471	0.609	0.786	0.807	0.597539
UGGGUGUUCUGUAAAGGGU	0.865	0.766493	0.683	0.581	0.758	0.769	0.571948
UAAAGGGUGGGGCGGAUUG	0.802	0.76075	0.665	0.646	0.826	0.784	0.556661
CCUAAGUGGGCACCCUAAA	0.488	0.0958027	0.635	0.311	0.319	0.465	0.374684
AGACGCCUCAAGGGAGGCA	0.341	0.275614	0.399	0.375	0.406	0.534	0.416171
GACGCCUCAAGGGAGGCAA	0.373	0.070477	0.444	0.292	0.278	0.411	0.372891
CUGAAUCUCCAACUGCAAA	0.486	0.279006	0.763	0.385	0.444	0.616	0.408432
CUUCUAAACUGGUGGAAUC	0.84	0.613413	0.586	0.504	0.668	0.749	0.57445
AAUCUGGAGCAAGUUUCUU	0.79	0.643093	0.74	0.537	0.656	0.754	0.558863
UCUGGAGCAAGUUUCUUCU	0.9	0.822424	0.74	0.622	0.747	0.842	0.574501
UUUCUUCUCAGAGUCCACA	0.855	0.840716	0.72	0.669	0.828	0.898	0.633495
UCAGAGUCCACAAGGAACA	0.943	0.732337	0.665	0.607	0.69	0.787	0.577195
GUCCACAAGGAACAUCAGU	0.552	0.369586	0.728	0.412	0.521	0.71	0.482519
ACGAACUUUCUCAGCCCCG	0.952	0.473852	0.728	0.598	0.791	0.764	0.561519
GAACUUUCUCAGCCCCGGG	0.854	0.330638	0.806	0.52	0.657	0.649	0.473459
UCUCAGCCCCGGGAUCACU	0.949	0.649777	0.673	0.502	0.696	0.703	0.510614
GGUACAACUCUCCCUCAAG	0.634	0.305003	0.726	0.392	0.318	0.525	0.443284
CAACUCUCCCUCAAGCCUA	0.767	0.33437	0.968	0.463	0.499	0.611	0.484762
UCUCCCUCAAGCCUAAAUC	0.908	0.847947	0.53	0.666	0.787	0.796	0.631958
UCCCUCAAGCCUAAAUCCA	0.814	0.690159	0.859	0.533	0.657	0.69	0.568552
CCAGAAAGAGGGGACUAAG	0.875	0.190075	0.728	0.392	0.452	0.583	0.444345
CUAAGGGCUCCUCAGGGAC	0.858	0.373604	0.625	0.477	0.612	0.661	0.486453
GGGAGACUCCAGAGAGCAA	0.584	0.0527365	0.58	0.166	0.242	0.401	0.323599
ACUCCAGAGAGCAAGAGUA	0.579	0.370838	0.684	0.429	0.482	0.682	0.424706
AGAGUAGAUGGAGGUCACA	0.968	0.388763	0.692	0.434	0.511	0.682	0.488109
AUGGAGGUCACAGGAGGGC	0.89	0.747492	0.685	0.575	0.615	0.715	0.523115
AUGGGAGAGGAAGCACACA	1.042	0.533577	0.556	0.483	0.613	0.734	0.49404
CACAGUUCACAGGAACAAU	0.769	0.343619	0.608	0.406	0.48	0.671	0.422891
CAGUUCACAGGAACAAUGA	0.667	0.399099	0.668	0.449	0.513	0.664	0.459089
UCACAGGAACAAUGAAACG	0.542	0.871062	0.564	0.641	0.72	0.804	0.606376
UGAAACGACCACGAACGAC	0.393	0.813382	0.567	0.602	0.716	0.785	0.608995
UUUGUUUUCAACAUGGUAA	0.913	0.804773	0.816	0.708	0.854	0.873	0.594401
CAACAUGGUAAGGGUUUUG	0.703	0.372507	0.923	0.509	0.538	0.635	0.52636
CAUGGUAAGGGUUUUGACC	0.845	0.530116	0.771	0.601	0.683	0.718	0.59407
AUGGUAAGGGUUUUGACCU	0.857	0.712515	0.823	0.639	0.746	0.777	0.626914
CCUCAAAUGCUUAUCAGGU	0.468	0.347221	0.581	0.432	0.473	0.59	0.46173
CGCCUCUUCCUUGAAGUUU	0.663	0.114996	0.758	0.379	0.47	0.607	0.366391
AUUGCAGGUUUUCCUUCUC	0.791	0.825064	0.625	0.605	0.753	0.82	0.608871
ACACAAAGGGUAUUGCAAG	0.741	0.619203	0.719	0.544	0.657	0.759	0.602387
CAAAGGGUAUUGCAAGGAU	0.663	0.307592	0.694	0.401	0.408	0.572	0.441281
CCUCAAAUAUAUGGGGAUA	0.486	0.1689	0.531	0.276	0.247	0.345	0.367231
UCAAAUAUAUGGGGAUACC	0.763	0.903223	0.385	0.671	0.799	0.794	0.63573
CAACUUGUACAGACGAACA	0.848	0.472862	0.539	0.495	0.626	0.767	0.457981
AACUUGUACAGACGAACAA	0.555	0.572317	0.668	0.483	0.556	0.746	0.528343
ACUUGUACAGACGAACAAG	0.543	0.646108	0.747	0.542	0.591	0.737	0.542731
UACAGACGAACAAGACCUC	0.727	0.900601	0.737	0.611	0.746	0.853	0.625871
GACCUCAUCUCCCAUACCG	0.848	0.280888	0.725	0.506	0.691	0.72	0.523056
UCUCCCAUACCGGGUUCCG	0.498	0.712243	0.501	0.561	0.737	0.753	0.556576
AAAAUGAGUUAGGCUGUCC	0.628	0.826088	0.751	0.7	0.812	0.848	0.62903
CAAACUCAUCAGGCAGGUU	0.52	0.339188	0.78	0.401	0.461	0.599	0.427733
GCAGGUUAUAAUAGAUAGU	0.422	0.373588	0.723	0.434	0.533	0.628	0.377297
AGUGUAGCACAUAAAAUUU	0.468	0.542262	0.704	0.528	0.621	0.722	0.44997
AUACAUCUCUCCUCCUUUG	0.992	0.806723	0.887	0.628	0.789	0.854	0.621285
UCCUCCUUUGGUCUCACAC	0.98	0.78014	0.751	0.618	0.798	0.863	0.602933
AGAAACAAUACAAUCCUCC	1.047	0.773353	0.865	0.738	0.848	0.943	0.638416
AAACAAUACAAUCCUCCGA	0.547	0.727622	0.946	0.583	0.588	0.704	0.604863
UCCGACCCUUCUCCCAGGU	0.776	0.620857	0.594	0.458	0.533	0.641	0.482967
CCCUUCUCCCAGGUCAUCA	0.332	0.0989577	0.504	0.385	0.476	0.549	0.427205
GUCCUAGCCGUGUAAGGCC	0.6	0.363833	0.626	0.492	0.558	0.666	0.510825
AUUGCUGCAUGGAGUCCUC	0.448	0.823352	0.564	0.574	0.754	0.818	0.555961
GGUGAGCUCCAACUCCAAG	0.552	0.267697	0.574	0.363	0.348	0.543	0.460593
UCCAACUCCAAGUCUCAGU	0.887	0.788053	0.543	0.606	0.8	0.862	0.569626
AAGUCUCAGUGUCACAGGG	0.659	0.86073	0.733	0.566	0.595	0.749	0.54171
GUCUCAGUGUCACAGGGAC	0.43	0.362404	0.694	0.368	0.304	0.58	0.474386
AGUGUCACAGGGACCCAAA	0.508	0.214702	0.649	0.42	0.472	0.607	0.416406
GUCACAGGGACCCAAAGUU	0.268	0.169342	0.603	0.379	0.38	0.567	0.374308
GCACCUCAAAUUCAGGAAC	0.231	0.280788	0.507	0.412	0.329	0.544	0.419587
CUCAAAUUCAGGAACACAC	0.327	0.55397	0.388	0.58	0.691	0.759	0.577541
CCAGGAAUGAACGUUAUUC	0.668	0.295979	0.58	0.524	0.542	0.63	0.492098
AUGUGAGCGCAUUUUCCAA	0.387	0.602433	0.767	0.456	0.558	0.659	0.53373
UGUGAGCGCAUUUUCCAAA	0.476	0.610558	0.807	0.524	0.537	0.635	0.520922
CAUUUUCCAAAUCAAAGUU	0.503	0.458847	0.639	0.501	0.614	0.625	0.442202
UUCCAAAUCAAAGUUAUUU	0.702	0.844345	0.712	0.693	0.827	0.783	0.551555
UCCAAAUCAAAGUUAUUUU	0.699	0.758626	0.693	0.619	0.697	0.67	0.461958
AAACUCAUAUCGAGGUCGU	0.7	0.80313	0.868	0.533	0.606	0.782	0.599864
AGACCAUAGCAGAAACGUA	0.627	0.431323	0.557	0.435	0.486	0.665	0.51607
GAAGACAGAGGGGAAAAGA	0.353	0.235058	0.558	0.386	0.395	0.547	0.451009
GAAAACAAAGGCUCUCUGG	0.896	0.606512	0.881	0.541	0.71	0.732	0.551121
AAGGCUCUCUGGUUUCAGC	1.02	0.825656	0.606	0.593	0.765	0.795	0.561222
UUUCAGCUUCUCCAGGGUG	0.667	0.862158	0.668	0.649	0.767	0.794	0.59008
AGGGUGUCAUGUCAGCCAA	0.654	0.210675	0.687	0.396	0.341	0.535	0.432314
UCGCCAUCACUCAACCAGA	0.757	0.77322	0.694	0.525	0.612	0.747	0.539229
UGGAAACCGCGGACGGCUC	0.701	0.630667	0.578	0.536	0.563	0.678	0.543568
GAAACCGCGGACGGCUCAC	0.722	0.295161	0.666	0.401	0.466	0.601	0.486308
CGCGGACGGCUCACGAAGA	0.354	0.129178	0.44	0.24	0.247	0.386	0.347849
AUCCGCCGCACGAGCUGCA	0.337	0.587512	0.692	0.411	0.347	0.582	0.461406
CGAGCUGCACCAGCAUCUC	0.322	0.25626	0.606	0.425	0.502	0.698	0.409479
CCAGCAUCUCGGCCAUCUU	0.331	0.113566	0.554	0.34	0.363	0.582	0.349513
GGCCAUCUUCGCCAUCUCC	0.724	0.282756	0.751	0.407	0.54	0.661	0.455152
CCAUCUUCGCCAUCUCCUG	0.819	0.218053	0.65	0.471	0.561	0.708	0.442344
CGCCCUGCAGGUGGUUGAG	0.432	0.116734	0.448	0.272	0.303	0.495	0.349656
GAGAGCGCUCUCCUCAGAG	0.488	0.259838	0.843	0.433	0.454	0.607	0.431074
GCUCUCCUCAGAGGCCUCU	0.693	0.162723	0.541	0.325	0.295	0.47	0.350255
ACCUGCGUCUUGAUCUGGA	0.546	0.387643	0.729	0.411	0.432	0.642	0.466196
CAUAUUGUCCAUCUCCCAC	0.797	0.507625	0.794	0.57	0.737	0.77	0.53653
UCUCCCACAGCUUGCCCCG	0.696	0.689797	0.72	0.608	0.775	0.778	0.530002
CUCCCACAGCUUGCCCCGG	0.449	0.300162	0.829	0.399	0.471	0.567	0.411106
GCGCACGGGCGCGCGUCCG	0.197	0.11488	0.543	0.314	0.359	0.525	0.388415
CGCGCUCGCGCGUCAGCGA	0.14	0.130693	0.521	0.237	0.263	0.459	0.344417
UCUCGUGGAUGACGGGCAG	0.708	0.708432	0.671	0.473	0.525	0.693	0.469229
AUGACGGGCAGCAGAAACU	0.662	0.679342	0.356	0.575	0.653	0.734	0.50967
AGCAGAAACUGCUCGAAGU	0.514	0.64225	0.409	0.471	0.417	0.663	0.45597
AGCACCUCCACCUCCUCGG	0.589	0.583367	0.432	0.575	0.631	0.735	0.48354
GCCGCAUCUCCGCUGCUUU	0.356	0.0961851	0.459	0.286	0.276	0.49	0.326126
CGCAUCUCCGCUGCUUUGC	0.748	0.290412	0.457	0.464	0.56	0.727	0.512404
UCUCCGCUGCUUUGCUUGU	0.626	0.794828	0.63	0.49	0.544	0.732	0.530555
UAUUAACAUGUAAGAUUUU	0.765	0.886707	0.829	0.606	0.776	0.788	0.542417
UAAGGGUUUUGACCUCAAA	0.826	0.687285	0.572	0.566	0.751	0.74	0.561606
ACAUUUAUAGCUUGACUAC	0.883	0.710636	0.856	0.587	0.693	0.807	0.568506
UAUAGCUUGACUACAUAUG	1.013	0.930299	0.807	0.761	0.854	1.009	0.63087
UUGACUACAUAUGAACCUU	0.854	0.821217	0.758	0.663	0.829	0.935	0.625338
GACGCCUCUUCCUUGAAGU	0.825	0.318877	0.741	0.412	0.526	0.651	0.43794
GUUUUGGGUCCAUUGCAGG	0.862	0.394491	0.785	0.515	0.68	0.713	0.572163
GGUAUUGCAAGGAUCUUUC	0.826	0.389598	0.6	0.529	0.65	0.73	0.497937
AUAUGGGGAUACCAACUUG	0.625	0.800882	0.819	0.613	0.784	0.81	0.577821
GAGUUAGGCUGUCCCAACA	0.856	0.153099	0.76	0.38	0.386	0.608	0.461203
AUCAGGCAGGUUAUAAUAG	0.88	0.799068	0.719	0.588	0.734	0.744	0.59022
GGCAGGUUAUAAUAGAUAG	0.904	0.270095	0.637	0.426	0.567	0.617	0.462494
CAUAGAAACAAUACAAUCC	0.933	0.69484	0.535	0.673	0.782	0.839	0.59377
UCCCAGGUCAUCAGUCCUA	0.704	0.522534	0.829	0.49	0.536	0.64	0.463322
CCCAGGUCAUCAGUCCUAG	0.631	0.16794	0.621	0.383	0.324	0.526	0.445501
CAUCAGUCCUAGCCGUGUA	0.618	0.248772	0.701	0.371	0.437	0.624	0.417381
CACAGUCCCAGAUGAAGUC	0.824	0.402543	0.648	0.472	0.647	0.709	0.489079
UUCUUCUGCCAUUGCUGCA	0.729	0.792892	0.672	0.593	0.783	0.838	0.623554
CUUCUGCCAUUGCUGCAUG	0.791	0.511465	0.797	0.47	0.565	0.683	0.531749
UGCAUGGAGUCCUCUUCUA	0.686	0.572437	0.613	0.481	0.562	0.734	0.49784
GAACUUUCAGAGGCGGUGA	0.455	0.214809	0.571	0.416	0.398	0.543	0.425352
GGCGGUGAGCUCCAACUCC	0.5	0.332775	0.574	0.427	0.442	0.634	0.45934
CUCCAACUCCAAGUCUCAG	0.815	0.492296	0.775	0.408	0.567	0.667	0.511603
CCAACUCCAAGUCUCAGUG	0.776	0.28765	0.7	0.477	0.5	0.662	0.451178
GGGACCCAAAGUUCAGGGA	0.533	0.112187	0.686	0.261	0.249	0.362	0.345943
GUUCAGGGAGCUAUCAGGU	0.685	0.382173	0.811	0.437	0.481	0.627	0.491688
GGGAGCUAUCAGGUCACCC	0.871	0.258453	0.653	0.485	0.595	0.674	0.48996
GCUAUCAGGUCACCCAAGA	0.456	0.124379	0.635	0.328	0.325	0.538	0.400606
AGGUCACCCAAGAAAGAGC	0.958	0.618097	0.597	0.544	0.656	0.719	0.562307
GAACACACCAAAGCCAGGA	0.669	0.193802	0.649	0.433	0.529	0.656	0.460359
ACACCAAAGCCAGGAAUGA	0.526	0.369298	0.602	0.385	0.31	0.523	0.487311
GUAUGUGAGCGCAUUUUCC	0.867	0.493499	0.501	0.575	0.711	0.767	0.600371
AGCGCAUUUUCCAAAUCAA	0.681	0.364042	0.744	0.394	0.423	0.567	0.443184
CCAUAGCAGAAACGUAGUG	0.58	0.281431	0.77	0.407	0.407	0.604	0.472081
AGCAGAAACGUAGUGUCAG	0.993	0.563765	0.874	0.512	0.681	0.776	0.562935
AACGUAGUGUCAGUGAGAA	0.722	0.538873	0.701	0.409	0.398	0.663	0.501872
CGUAGUGUCAGUGAGAACA	0.689	0.230837	0.755	0.449	0.516	0.736	0.402941
CAGAGUGAAGACAGAGGGG	0.875	0.401553	0.959	0.471	0.561	0.674	0.496686
AAGGAAAACAAAGGCUCUC	1.064	0.784511	0.802	0.622	0.807	0.821	0.647705
ACAAAGGCUCUCUGGUUUC	0.86	0.599489	0.812	0.566	0.715	0.751	0.575668
UCAGCCAAUCGCCAUCACU	0.858	0.792601	0.777	0.595	0.706	0.807	0.577987
UUCUCUAUCCGCCGCACGA	0.872	0.799999	0.812	0.568	0.651	0.726	0.558791
UCUAUCCGCCGCACGAGCU	0.797	0.721222	0.8	0.547	0.613	0.75	0.535275
CCGCCGCACGAGCUGCACC	0.884	0.230711	0.511	0.402	0.485	0.647	0.442157
UCUCGGCCAUCUUCGCCAU	0.787	0.647493	0.72	0.43	0.474	0.676	0.435588
GCGCCUUCUCGUCGGCCUU	0.631	0.0778542	0.65	0.275	0.296	0.506	0.315896
CGUCGGCCUUCUCCGCCCU	0.239	0.096933	0.642	0.313	0.381	0.548	0.357463
CGGCCUUCUCCGCCCUGGG	0.656	0.12595	0.613	0.4	0.365	0.48	0.391019
GCGGGGCUCGGCGCCGCCC	0.749	0.106496	0.488	0.349	0.328	0.425	0.355086
GCCGCCCGCGCCCUGCAGG	0.609	0.113239	0.503	0.288	0.36	0.464	0.37495
GGCCUCUACCUGCGUCUUG	0.732	0.205986	0.714	0.349	0.357	0.554	0.436671
CUCUACCUGCGUCUUGAUC	0.72	0.508661	0.527	0.445	0.612	0.754	0.540242
UGGAUCAGCAUAUUGUCCA	0.915	0.702838	0.891	0.65	0.742	0.794	0.571416
UAUUGUCCAUCUCCCACAG	0.829	0.849961	0.801	0.625	0.762	0.834	0.562467
CCAUCUCCCACAGCUUGCC	0.81	0.292914	0.657	0.474	0.417	0.618	0.44759
CCCGGUUGCGCACGGGCGC	0.553	0.160818	0.446	0.373	0.325	0.474	0.395485
UCAGCGACGCGAUGUCCUC	0.779	0.815925	0.519	0.586	0.651	0.705	0.530822
CGUGGAUGACGGGCAGCAG	0.395	0.160096	0.611	0.322	0.305	0.512	0.443685
GUGGAUGACGGGCAGCAGA	0.353	0.16254	0.668	0.37	0.393	0.554	0.360862
CAGCAGAAACUGCUCGAAG	0.599	0.480524	0.486	0.465	0.467	0.662	0.47895
UCCGGCUCCAGCACCUCCA	0.691	0.530752	0.521	0.548	0.57	0.661	0.452613
UCCGCCAGCUCCACUGCGU	0.764	0.661137	0.655	0.489	0.478	0.658	0.460565
CCGCCAGCUCCACUGCGUC	0.655	0.184329	0.635	0.358	0.356	0.595	0.442923
GGCCGCAUCUCCGCUGCUU	0.428	0.0825997	0.53	0.254	0.347	0.549	0.327514
GCUUUGCUUGUCUGCACGA	0.676	0.181753	0.76	0.314	0.309	0.524	0.389015
GCUUGUCUGCACGACACUC	0.648	0.332523	0.945	0.411	0.529	0.704	0.441853
GACCGAGCUCGGGCCGAGU	0.615	0.157985	0.51	0.288	0.32	0.525	0.366685
GUCUUCAAAACUUCCGCCG	0.948	0.320539	0.867	0.563	0.683	0.752	0.546021
AAAACUUCCGCCGCUGUUC	0.843	0.758591	0.801	0.672	0.778	0.835	0.5816
CUGCCUCUCAGCGGAUGUA	0.395	0.202278	0.504	0.308	0.331	0.508	0.360829
CAGCCCUCCAGCUCAUUCU	0.753	0.328157	0.467	0.487	0.617	0.674	0.468263
AGCCCUCCAGCUCAUUCUU	0.542	0.27168	0.598	0.401	0.422	0.592	0.429388
UUGCGCCCCAGAACCGGCC	0.796	0.82387	0.667	0.677	0.813	0.805	0.536233
GGCCCACCACCCUCCGCAC	0.524	0.126054	0.494	0.252	0.278	0.424	0.378221
CCUCCUCUUCCCAGGAGCC	0.467	0.217726	0.524	0.412	0.427	0.573	0.448013
GAGUCUCCUGGCUCCGUGU	0.488	0.251058	0.653	0.384	0.489	0.628	0.372145
AGUCUCCUGGCUCCGUGUA	0.549	0.268133	0.611	0.356	0.357	0.601	0.412899
CCGUGUAGACAGAGUUUCG	0.44	0.282888	0.661	0.445	0.454	0.652	0.469441
UCAAAGGUGUCUUGGCGGG	0.576	0.817995	0.648	0.584	0.725	0.767	0.566127
AGGUGUCUUGGCGGGAUAG	0.707	0.310843	0.688	0.432	0.515	0.638	0.455465
GGCCAGGUGGGUGGUUGCU	0.316	0.0846354	0.436	0.245	0.311	0.478	0.336336
GGGGCUGGCCCAGCUCCCC	0.192	0.0905114	0.452	0.392	0.473	0.499	0.3759
GGUAGCCAUGGUGCGGUUC	0.49	0.198893	0.477	0.364	0.424	0.589	0.422086
UCAGCAGCGGAUUGGGUGG	0.815	0.792729	0.659	0.569	0.719	0.745	0.539978
CUUCCAGUAGGCUUCCAAG	0.609	0.512657	0.459	0.47	0.581	0.679	0.511149
AGGCAUCUUCCAAUUGGUU	0.5	0.30344	0.655	0.449	0.515	0.651	0.419821
CAAUUGGUUCUCGUCCAGG	0.802	0.609508	0.726	0.571	0.707	0.761	0.558208
UGAUGAGCCUCUGCAGUAC	0.736	0.801243	0.727	0.555	0.654	0.773	0.578151
AGCGAGGUUUUAGAGAGCU	0.561	0.421517	0.568	0.494	0.66	0.726	0.530457
GAUCCGCUCGAUUUCACUC	0.849	0.477875	0.691	0.508	0.712	0.735	0.521096
AUUUCACUCUGUACCUCAG	0.591	0.827915	0.674	0.551	0.555	0.685	0.58622
CACUCUGUACCUCAGCCAG	0.348	0.436453	0.888	0.44	0.417	0.617	0.477703
GCGAGUGUUGGAGCGCUCG	0.152	0.157335	0.643	0.435	0.551	0.684	0.441322
AUAAUGUGUUUGCUGGGGU	0.634	0.771698	0.725	0.611	0.795	0.797	0.591555
UUGAGCGAUGGUCCCACCA	0.712	0.627911	0.591	0.618	0.816	0.839	0.555476
GGGGCACGUGCUCUGUCGA	0.399	0.139665	0.582	0.22	0.242	0.427	0.336219
UUCUGCUUCUGUUUGGCAC	0.821	0.88684	0.744	0.669	0.847	0.919	0.656648
UGCUGGAGCUGAGGCGGUU	0.462	0.433311	0.703	0.427	0.545	0.668	0.481114
GAGCUGAGGCGGUUUUGGC	0.541	0.316388	0.557	0.457	0.442	0.58	0.545312
AGCAGGCGAAGGCUGUCCA	0.395	0.307994	0.414	0.401	0.441	0.602	0.430261
GACAGGGCUGGGGAUGAAA	0.164	0.0603862	0.687	0.272	0.255	0.382	0.321351
UCCUUCACCAGCCUCCCGA	0.737	0.533859	0.645	0.546	0.653	0.654	0.492663
CAGCCUCCCGAUCCACCAG	0.407	0.267368	0.594	0.407	0.421	0.529	0.427825
UUCUCCUUGAUGUGCAGGA	0.94	0.790004	0.706	0.597	0.766	0.818	0.59672
AUGUGCAGGAAGUCCUUGG	0.632	0.804454	0.709	0.647	0.766	0.816	0.568574
ACUGGCACCUCAUCUCCUG	0.834	0.527036	0.654	0.526	0.678	0.755	0.49443
ACGGAUUGUAGCCAACAUU	0.909	0.364398	0.901	0.526	0.716	0.789	0.446269
CUUUCUCGAGCUGGGCUAA	0.637	0.163025	0.604	0.286	0.318	0.517	0.382289
UUCUCGAGCUGGGCUAAGG	0.768	0.861723	0.563	0.641	0.721	0.778	0.596672
GACACGUCGGAGUCUGACG	0.77	0.307147	0.519	0.496	0.545	0.727	0.485018
CGGAGUCUGACGGCCGGCU	0.442	0.0927285	0.593	0.352	0.388	0.574	0.369139
GGCUCGUGUAGGACUCUGC	0.794	0.358928	0.513	0.443	0.593	0.735	0.475649
GACCUUUUGAACCGCCCUU	0.577	0.129045	0.831	0.422	0.445	0.571	0.393973
CUGUAUUUGCCCUGUGGGC	0.758	0.47692	0.678	0.507	0.677	0.677	0.560739
AGACCUCCAUAGGGAUCUC	0.715	0.471058	0.582	0.453	0.56	0.679	0.549551
UGUCGUCCUUUGUAAGACU	0.987	0.816072	0	0.571	0.733	0.849	0.627229
UCCUUUGUAAGACUGAAGU	1.119	0.786803	0.718	0.62	0.768	0.837	0.593251
CCUUUGUAAGACUGAAGUC	0.929	0.3755	0.849	0.474	0.585	0.695	0.564764
AAGACUGAAGUCUUCUGAA	0.925	0.627319	0.817	0.512	0.664	0.79	0.543612
ACUGAAGUCUUCUGAAUGA	0.547	0.603303	0.754	0.436	0.423	0.64	0.514621
UGAAUGAUCUCCUUGAUAG	1.153	0.849597	0.815	0.695	0.828	0.9	0.619997
UGAUCUCCUUGAUAGGUAG	1.144	0.790079	0.968	0.589	0.774	0.86	0.610153
AUCUCCUUGAUAGGUAGGG	1.025	0.774611	1.044	0.608	0.775	0.856	0.587647
AUAGGUAGGGUACAUCACA	1.074	0.71121	0.889	0.606	0.732	0.845	0.592832
AGGUAGGGUACAUCACAGA	0.552	0.402884	0.909	0.461	0.422	0.652	0.449574
GUAGGGUACAUCACAGAAC	1.048	0.373169	0.657	0.551	0.722	0.809	0.534218
UAGGGUACAUCACAGAACU	1.164	0.886486	0.595	0.671	0.835	0.967	0.629219
UCACAGAACUGGGAACAGA	0.996	0.740091	0.726	0.512	0.66	0.782	0.548066
GAACUGGGAACAGAAGAGU	0.814	0.304631	0.749	0.434	0.484	0.701	0.430032
CAGAAGAGUGACCCAGACC	0.738	0.446413	0.65	0.565	0.674	0.741	0.536955
AAGAGUGACCCAGACCCAG	0.876	0.575436	0.802	0.571	0.736	0.768	0.515998
GUGACCCAGACCCAGAGAG	0.731	0.201912	0.691	0.405	0.525	0.63	0.44635
UGACCCAGACCCAGAGAGU	0.618	0.672601	0.631	0.496	0.628	0.705	0.525809
CCCAGACCCAGAGAGUGGC	0.633	0.215097	0.528	0.377	0.37	0.525	0.453837
CCAGACCCAGAGAGUGGCC	0.414	0.218405	0.564	0.394	0.425	0.548	0.464075
GGCCAAGUUCAUGAGUGGC	0.622	0.303417	0.592	0.368	0.39	0.534	0.464664
UCAUGAGUGGCAACAAACA	1.048	0.771019	0.629	0.564	0.752	0.829	0.53365
GAGUGGCAACAAACAGGAA	0.376	0.122722	0.904	0.259	0.301	0.527	0.351869
GGCAACAAACAGGAAGUUC	0.536	0.354363	0.524	0.407	0.373	0.587	0.477338
GCAACAAACAGGAAGUUCA	0.337	0.229908	0.544	0.422	0.464	0.649	0.398383
AAACAGGAAGUUCACGCCU	0.911	0.736277	0.772	0.61	0.747	0.804	0.567219
AGGAAGUUCACGCCUGAGU	0.731	0.407618	0.615	0.526	0.499	0.645	0.499841
GAAGUUCACGCCUGAGUCC	0.704	0.5	0.686	0.504	0.506	0.622	0.507695
UUCACGCCUGAGUCCUCAC	0.894	0.846734	0.559	0.626	0.77	0.796	0.585831
UCACGCCUGAGUCCUCACC	0.946	0.819724	0.527	0.625	0.77	0.842	0.541802
CACGCCUGAGUCCUCACCA	0.698	0.229121	0.794	0.435	0.405	0.568	0.460229
ACGCCUGAGUCCUCACCAU	0.657	0.342238	0.845	0.381	0.323	0.546	0.401539
CGCCUGAGUCCUCACCAUC	0.618	0.200881	0.597	0.433	0.459	0.648	0.487626
GAGUCCUCACCAUCCGUCC	0.811	0.353704	0.58	0.518	0.651	0.766	0.513111
AGUCCUCACCAUCCGUCCA	0.525	0.339192	0.812	0.429	0.482	0.666	0.456556
UCCUCACCAUCCGUCCAGU	0.465	0.721909	0.62	0.444	0.425	0.636	0.514882
CCUCACCAUCCGUCCAGUA	0.326	0.0738391	0.647	0.266	0.281	0.495	0.323971
UCACCAUCCGUCCAGUACU	0.905	0.80466	0.457	0.613	0.706	0.816	0.574124
ACCAUCCGUCCAGUACUCA	0.631	0.379631	0.804	0.406	0.397	0.608	0.499962
CCAUCCGUCCAGUACUCAU	0.419	0.183789	0.6	0.358	0.31	0.517	0.39313
CAUCCGUCCAGUACUCAUC	0.874	0.5	0.53	0.568	0.671	0.773	0.556543
CCGUCCAGUACUCAUCCUU	0.758	0.107934	0.891	0.388	0.465	0.654	0.384906
CAUCCUUGUCAAAGUGAGC	1.017	0.645485	0.737	0.528	0.635	0.754	0.565421
UCAAAGUGAGCAUCUCCGC	1.085	0.900838	0.978	0.693	0.817	0.904	0.614378
AAAGUGAGCAUCUCCGCCG	1.184	0.722459	0.984	0.74	0.846	0.922	0.561054
GUGAGCAUCUCCGCCGAGG	0.721	0.291405	0.797	0.463	0.449	0.639	0.464384
UGAGCAUCUCCGCCGAGGC	0.902	0.791849	0.635	0.617	0.714	0.799	0.544614
AGCAUCUCCGCCGAGGCCU	0.685	0.362063	0.776	0.503	0.661	0.722	0.482744
AUCUCCGCCGAGGCCUGGC	0.361	0.70758	0.384	0.553	0.605	0.658	0.477836
UCCGCCGAGGCCUGGCCCC	0.508	0.593748	0.516	0.539	0.714	0.659	0.441009
GCCGAGGCCUGGCCCCGGU	0.11	0.0527742	0.402	0.237	0.259	0.31	0.438148
CUGGCCCCGGUGCAAAGGC	0.326	0.391327	0.272	0.449	0.511	0.541	0.470471
UGGCCCCGGUGCAAAGGCA	0.591	0.5	0.387	0.41	0.528	0.568	0.467088
AAAGGCAUGGCCUAGAGUG	1.008	0.698391	0.624	0.633	0.796	0.784	0.585221
GCAUGGCCUAGAGUGUUUC	0.537	0.235079	0.635	0.422	0.475	0.582	0.459495
CAUGGCCUAGAGUGUUUCC	0.897	0.511082	0.448	0.482	0.65	0.664	0.471863
GGCCUAGAGUGUUUCCUGG	0.338	0.308702	0.8	0.378	0.315	0.479	0.45673
CCUAGAGUGUUUCCUGGCC	0.545	0.288864	0.439	0.45	0.464	0.635	0.471186
CUAGAGUGUUUCCUGGCCC	0.835	0.519128	0.507	0.604	0.727	0.717	0.475128
GUUUCCUGGCCCAUCAAAU	0.105	0.200307	0.348	0.415	0.531	0.559	0.408772
UGGCCCAUCAAAUGGGAAG	0.85	0.665194	0.201	0.573	0.753	0.689	0.573033
GCCCAUCAAAUGGGAAGUU	0.002	0.0919063	0.51	0.258	0.307	0.412	0.508849
GUUGUCUCCGUGAUCUCCC	0.942	0.5	0.77	0.615	0.748	0.781	0.672478
UGUCUCCGUGAUCUCCCCU	1.018	0.719238	0.842	0.571	0.784	0.8	0.660828
CUCCGUGAUCUCCCCUUGC	0.905	0.474971	0.73	0.511	0.632	0.704	0.498799
UCCGUGAUCUCCCCUUGCG	0.973	0.657662	0.884	0.609	0.74	0.784	0.557084
CGUGAUCUCCCCUUGCGAA	0.268	0.0842879	0.872	0.28	0.254	0.393	0.367883
UGAUCUCCCCUUGCGAAGC	1.053	0.806904	0.474	0.644	0.745	0.78	0.767972
CCUUGCGAAGCCAAUUAUG	0.631	0.273017	0.656	0.434	0.496	0.614	0.475932
CUUGCGAAGCCAAUUAUGA	0.755	0.489704	0.612	0.462	0.604	0.644	0.494431
GAAGCCAAUUAUGAUGUCU	0.994	0.372674	0.639	0.479	0.513	0.634	0.707163
AAGCCAAUUAUGAUGUCUG	1.027	0.810757	0.657	0.666	0.794	0.825	0.612132
AGCCAAUUAUGAUGUCUGC	0.959	0.658884	0.773	0.509	0.617	0.721	0.610263
CCCCAACUAACCCUCUUGA	0.408	0.127518	0.78	0.294	0.319	0.501	0.379188
AGUGGGAUUUGCAUACUCC	0.967	0.663686	0.633	0.632	0.705	0.745	0.64976
CUGGAAUGCCACUUAGGAC	1.095	0.462781	0.933	0.483	0.639	0.698	0.800821
GAAUGCCACUUAGGACUGU	0.657	0.33492	1.028	0.344	0.413	0.591	0.500881
UGCCACUUAGGACUGUUUG	0.812	0.732302	0.904	0.607	0.699	0.772	0.638949
UUAGGACUGUUUGGCAUUA	1.05	0.692051	0.817	0.528	0.655	0.716	0.57382
UGGCAUUAGUGAGAAUUCU	1.069	0.78021	0.992	0.594	0.674	0.76	0.614319
GCAUUAGUGAGAAUUCUGC	0.943	0.450151	0.969	0.514	0.618	0.743	0.528852
CAUUAGUGAGAAUUCUGCA	0.729	0.430237	0.838	0.497	0.472	0.637	0.547959
UUAGUGAGAAUUCUGCAAC	1.221	0.930155	0.829	0.776	0.848	0.977	0.698235
AGUGAGAAUUCUGCAACAU	0.802	0.426304	1.164	0.459	0.501	0.707	0.511829
GUGAGAAUUCUGCAACAUC	1.194	0.440325	0.969	0.521	0.717	0.812	0.633799
GAAUUCUGCAACAUCUGGC	1.001	0.570759	0.851	0.611	0.67	0.765	0.599139
UUCUGCAACAUCUGGCACU	1.15	0.863849	0.898	0.664	0.741	0.853	0.633997
UCUGCAACAUCUGGCACUC	1.04	0.847385	0.91	0.573	0.661	0.828	0.612927
UGCAACAUCUGGCACUCCA	0.913	0.670832	0.939	0.543	0.643	0.779	0.594783
AACAUCUGGCACUCCACAC	0.939	0.782508	0.689	0.611	0.727	0.847	0.601518
UCUGGCACUCCACACCUGG	0.856	0.838064	0.787	0.628	0.739	0.798	0.522495
CUGGCACUCCACACCUGGG	0.607	0.458994	0.783	0.448	0.498	0.617	0.468636
GCACUCCACACCUGGGCUU	0.475	0.101098	0.914	0.29	0.294	0.498	0.341532
CACUCCACACCUGGGCUUC	0.94	0.317371	0.576	0.419	0.539	0.666	0.489897
CCACACCUGGGCUUCUGCA	0.613	0.117444	0.708	0.325	0.372	0.557	0.389377
ACACCUGGGCUUCUGCAUU	0.861	0.307775	0.647	0.472	0.534	0.701	0.436795
CUUCUGCAUUAUCUCCAUG	0.975	0.564104	0.837	0.509	0.532	0.656	0.543693
UCUGCAUUAUCUCCAUGAC	1.15	0.848794	0.874	0.565	0.545	0.744	0.602371
UGCAUUAUCUCCAUGACAC	1.122	0.872795	1.024	0.68	0.839	0.916	0.633756
GGACAGCUUUCCAGUCUCC	0.887	0.358968	0.64	0.404	0.503	0.668	0.573293
[truncated: 362 more rows]

## Sheet: Mixset
siRNA	efficacy	OligoWalk	siRNAPred	iScore	s-Biopredsi	DSIR	OligoFormer
UUCUCUGGAAUGCCUGCAC	0.25	0.7	0.689	0.721	0.715	0.707	0.499053
GCUUUCUCUGGAAUGCCUG	0.85	0.622	0.691	0.607	0.636	0.616	0.849638
AACGCUUUCUCUGGAAUGC	0.85	0.763	0.708	0.71	0.725	0.725	0.797107
UUAAACGCUUUCUCUGGAA	0.25	0.72	0.709	0.737	0.755	0.763	0.535545
AAAUUAAACGCUUUCUCUG	0.85	0.835	0.727	0.785	0.762	0.793	0.869631
AGUUGAUAUCCAAGUUAAA	0.25	0.671	0.712	0.717	0.725	0.687	0.67129
CCACUCCAAAAUUGUCUUG	0.25	0.649	0.712	0.673	0.705	0.649	0.660314
UAGAUCGAUCACUUAUCUG	0.85	0.828	0.736	0.788	0.773	0.786	0.85394
UCUGUGGUCGAGAAGCACU	0.85	0.649	0.67	0.691	0.695	0.674	0.67995
CACAUCCUUCACGAUCUCG	0.25	0.752	0.714	0.698	0.712	0.731	0.804083
GGCCAGGCAGGGGUCUCCA	0.25	0.363	0.603	0.452	0.471	0.414	0.35966
CCUGAAGCGCCGGCCACCU	0.25	0.42	0.635	0.542	0.546	0.447	0.386008
GUGCCUGAAGCGCCGGCCA	0.25	0.479	0.631	0.536	0.548	0.478	0.439511
GUAGUGCCUGAAGCGCCGG	0.85	0.579	0.611	0.588	0.585	0.581	0.601008
UUUGUAGUGCCUGAAGCGC	0.85	0.75	0.679	0.726	0.715	0.753	0.80001
GUAUUUGUAGUGCCUGAAG	0.25	0.643	0.691	0.662	0.66	0.64	0.646167
ACAGUAUUUGUAGUGCCUG	0.85	0.679	0.688	0.693	0.684	0.681	0.694395
GCCACAGUAUUUGUAGUGC	0.25	0.633	0.689	0.606	0.622	0.608	0.632258
UGUAGACUUGAUUGACGGG	0.25	0.735	0.694	0.71	0.691	0.72	0.743882
UGCCAAGUACGUCUGCUUC	0.85	0.687	0.693	0.658	0.693	0.673	0.715704
AGGUGUGAACUCUGGGGAG	0.25	0.557	0.62	0.588	0.592	0.56	0.561787
CGAGGUUUGUCUCCAGGUA	0.25	0.519	0.683	0.593	0.625	0.54	0.505784
UCCUUCUGACUAAAGUCCG	0.25	0.768	0.713	0.752	0.731	0.748	0.338926
GGGGAGUUCUCCUUCCAGC	0.25	0.662	0.672	0.627	0.61	0.613	0.523183
GGAAGUUGUACUUGGCAAU	0.25	0.527	0.691	0.572	0.589	0.523	0.480012
CCCACCUUGUUUUUGGCUU	0.25	0.529	0.679	0.627	0.655	0.557	0.561552
GGUUCUCAAAGUACACCUC	0.25	0.675	0.705	0.667	0.654	0.651	0.721798
ACCUUUGGUUUAAUGAGGC	0.85	0.722	0.697	0.704	0.712	0.69	0.776595
UGGCGUCGUUCUUAAUGCA	0.85	0.672	0.691	0.657	0.685	0.682	0.714342
GUUGCGUCAUGACUGAGGC	0.85	0.636	0.656	0.629	0.613	0.608	0.692389
AGCGAGAACUUGAGGAGAC	0.85	0.603	0.656	0.614	0.616	0.579	0.602131
AUUUCUUCUCUCUCAGGGC	0.85	0.851	0.73	0.811	0.793	0.809	0.874259
CUUCAGGGGAAUUCUUGGA	0.25	0.594	0.674	0.631	0.648	0.614	0.589728
GGCACCAGGUCCAUGAUCU	0.85	0.475	0.638	0.515	0.536	0.466	0.477253
AAACUCUAAGAAGGCGAGU	0.85	0.56	0.657	0.634	0.647	0.581	0.547299
UUGCUUGUCCCACAGCCCA	0.25	0.659	0.672	0.676	0.695	0.67	0.691914
ACUCUUAGUGCCACUGAAG	0.85	0.736	0.71	0.722	0.712	0.706	0.765271
GAUGAAGUGCUUGUACACG	0.85	0.741	0.7	0.692	0.679	0.695	0.789696
CAGUCGGGGGACCGGGGCA	0.25	0.366	0.587	0.472	0.487	0.421	0.349257
AAACUUGGCCCUGUACUUA	0.25	0.682	0.672	0.689	0.705	0.671	0.700736
AUGUCAUACUUAGCUGUAA	0.25	0.674	0.716	0.709	0.713	0.691	0.651193
AAUCAUCUUGAUGGCAUAC	0.85	0.799	0.724	0.765	0.747	0.752	0.787602
CGCAGCUCCGACUCACACA	0.25	0.442	0.642	0.524	0.549	0.461	0.456027
GACGCACCCGACGCAGCAC	0.85	0.528	0.642	0.555	0.559	0.522	0.551394
CAGAUACCGGACGCCAUCC	0.25	0.545	0.638	0.566	0.576	0.583	0.542728
GUAGUAGAGCAGAUUCUCA	0.85	0.643	0.669	0.675	0.646	0.629	0.656642
GAGCUCCUGCAGGUCCUCC	0.83	0.669	0.685	0.65	0.635	0.643	0.735481
AUUGAGCUCCUGCAGGUCC	0.45	0.775	0.698	0.748	0.735	0.757	0.836125
CCUCGCGGCUGACCACCUC	0.8	0.553	0.66	0.586	0.613	0.544	0.533839
CGCUUCUCACUGAGAGCAG	0.88	0.613	0.672	0.604	0.607	0.573	0.63416
UGUUCUUCUGGAAGUCCAG	0.98	0.781	0.731	0.745	0.751	0.768	0.824126
AGCUCCUUCUUAUACUGCU	0.84	0.798	0.756	0.779	0.781	0.746	0.832629
CAGCUCCUUCUUAUACUGC	0.82	0.815	0.754	0.76	0.766	0.781	0.87064
CCAGCUCCUUCUUAUACUG	0.95	0.75	0.733	0.743	0.735	0.733	0.827509
UCCAGCUCCUUCUUAUACU	0.95	0.815	0.754	0.784	0.789	0.788	0.862597
CUCCAGCUCCUUCUUAUAC	0.96	0.837	0.77	0.792	0.788	0.774	0.862914
UCUCCAGCUCCUUCUUAUA	0.9	0.804	0.762	0.802	0.796	0.784	0.817533
UUCUCCAGCUCCUUCUUAU	0.96	0.83	0.771	0.812	0.803	0.811	0.876056
CUUCUCCAGCUCCUUCUUA	0.67	0.8	0.775	0.783	0.798	0.775	0.839337
UCUUCUCCAGCUCCUUCUU	0.87	0.815	0.766	0.823	0.825	0.802	0.849114
GUCUUCUCCAGCUCCUUCU	0.96	0.769	0.768	0.762	0.786	0.74	0.818025
AGUCUUCUCCAGCUCCUUC	0.93	0.811	0.756	0.781	0.779	0.765	0.834648
AAGUCUUCUCCAGCUCCUU	0.91	0.79	0.764	0.795	0.78	0.773	0.818376
UAAGUCUUCUCCAGCUCCU	0.98	0.799	0.734	0.809	0.805	0.805	0.844875
AUAAGUCUUCUCCAGCUCC	0.95	0.86	0.754	0.824	0.81	0.828	0.898124
AAUAAGUCUUCUCCAGCUC	0.96	0.851	0.757	0.784	0.783	0.81	0.876315
GAAUAAGUCUUCUCCAGCU	0.96	0.755	0.748	0.742	0.746	0.727	0.794873
AGAAUAAGUCUUCUCCAGC	0.96	0.822	0.746	0.79	0.757	0.784	0.881986
CAGAAUAAGUCUUCUCCAG	0.98	0.737	0.72	0.724	0.731	0.732	0.836419
GCAGAAUAAGUCUUCUCCA	0.81	0.685	0.724	0.694	0.699	0.646	0.766567
GGCAGAAUAAGUCUUCUCC	0.95	0.735	0.721	0.692	0.68	0.69	0.789911
UGGCAGAAUAAGUCUUCUC	0.97	0.767	0.726	0.733	0.733	0.731	0.812317
CUGCCUGGCAUUGUCCAGC	0.84	0.7	0.691	0.671	0.664	0.702	0.739138
CUCAGCAGACUGCCUGGCA	0.81	0.617	0.659	0.646	0.658	0.613	0.572956
GUCCUCCAGGUCUCGAAGC	0.96	0.691	0.67	0.67	0.653	0.649	0.746926
UCGUCCAGCUGCUGCUGCA	0.92	0.733	0.719	0.75	0.747	0.723	0.784449
CUCCAUGUCCAGGGCCAGC	0.79	0.62	0.666	0.652	0.642	0.634	0.642997
GUGGACUCCAGUUUGCGCU	0.98	0.62	0.687	0.632	0.64	0.605	0.674771
CUGGUCCUCAUUGGACUUG	0.79	0.644	0.691	0.655	0.674	0.646	0.636487
AGCCCAGAUCGUCACCACC	0.92	0.637	0.647	0.622	0.614	0.611	0.697525
GCCCCAGGUGUUCUGUGCC	0.86	0.574	0.637	0.559	0.566	0.519	0.587585
AUGAGAGCCGUACGCAGGC	0.97	0.69	0.661	0.663	0.663	0.683	0.727018
GCUUGCGCAUGGCCACUUC	0.7	0.506	0.645	0.567	0.579	0.529	0.519999
CCAGCUUGCGCAUGGCCAC	0.74	0.517	0.649	0.562	0.578	0.526	0.51523
UGAGCCGCUGGCAGAUGCC	0.92	0.686	0.644	0.651	0.638	0.643	0.734408
GUAGGAGCGGGUGACCAGA	0.83	0.475	0.621	0.568	0.54	0.494	0.476531
CCCAGGAGGUAGGAGCGGG	0.71	0.454	0.592	0.484	0.49	0.456	0.444653
AGGGUUAUUUUUCUUUGGC	0.96	0.756	0.717	0.712	0.69	0.715	0.79389
GAAAAAAACCAAAGGGUUA	0.52	0.54	0.687	0.616	0.652	0.568	0.521978
AACCACUGUAGAAAAUAAC	0.98	0.763	0.713	0.731	0.715	0.723	0.80183
CAGAAGUCCGGGUUCUCCU	0.81	0.683	0.657	0.673	0.662	0.64	0.752679
GUUCUUGGCGGCUGUCUGU	0.58	0.584	0.671	0.624	0.627	0.571	0.600797
CCCAGGAAGAUGAUGAGGU	0.49	0.557	0.668	0.622	0.626	0.592	0.576553
ACUGUCUGGCACAUGUUUG	0.88	0.584	0.671	0.624	0.627	0.571	0.600797
GGCGAGGCGUGCUGCACUC	-0.05	0.557	0.668	0.622	0.626	0.592	0.576553
CCAUUCCUGCACCAGAUUC	0.59	0.496	0.648	0.56	0.573	0.502	0.494751
CAGCCAUUCCUGCACCAGA	0.3	0.704	0.704	0.7	0.694	0.678	0.784408
CAUGUCUCCAGGCUCAAAG	0.8	0.428	0.622	0.472	0.492	0.432	0.454515
GAACAUGAUCGUCUCAGUC	0.85	0.681	0.7	0.676	0.688	0.656	0.700272
UCAAUGGCGUCGUCGAACA	0.77	0.679	0.711	0.682	0.689	0.625	0.728181
CUGGUGAGCUGGCCCGCCC	0.2	0.681	0.7	0.676	0.688	0.656	0.700272
GUGGGAGUGGUCGGCAGUG	-0.1	0.679	0.711	0.682	0.689	0.625	0.728181
AACAUCCGGCCGGGCGCCG	0.6	0.622	0.68	0.663	0.658	0.624	0.642831
UCGCUCUCGGUAACAUCCG	0.32	0.687	0.681	0.651	0.66	0.611	0.660333
AACGGCGGCGGGAAGUUCA	0.633	0.658	0.67	0.659	0.642	0.634	0.662164
ACAACGGCGGCGGGAAGUU	0.184	0.687	0.681	0.651	0.66	0.611	0.660333
CAACAACGGCGGCGGGAAG	0.472	0.658	0.67	0.659	0.642	0.634	0.662164
AACAACAACGGCGGCGGGA	0.438	0.686	0.695	0.657	0.673	0.651	0.718785
AAAACAACAACGGCGGCGG	0.51	0.648	0.678	0.681	0.686	0.648	0.658569
CCAAAACAACAACGGCGGC	0.138	0.639	0.678	0.666	0.676	0.652	0.661848
CUCCAAAACAACAACGGCG	0.748	0.648	0.678	0.681	0.686	0.648	0.658569
UGCUCCAAAACAACAACGG	0.893	0.639	0.678	0.666	0.676	0.652	0.661848
CGUGCUCCAAAACAACAAC	0.326	0.587	0.626	0.61	0.61	0.594	0.646655
UCCGUGCUCCAAAACAACA	0.825	0.455	0.601	0.501	0.52	0.471	0.418636
UUUCCGUGCUCCAAAACAA	0.892	0.712	0.654	0.645	0.656	0.66	0.715044
UCUUUCCGUGCUCCAAAAC	-0.278	0.703	0.675	0.687	0.68	0.708	0.76295
CGUCUUUCCGUGCUCCAAA	-0.104	0.604	0.645	0.607	0.621	0.583	0.616139
AUCGUCUUUCCGUGCUCCA	0.522	0.49	0.631	0.567	0.601	0.53	0.472783
UCAUCGUCUUUCCGUGCUC	0.203	0.558	0.65	0.595	0.592	0.556	0.529462
CGUCAUCGUCUUUCCGUGC	0.392	0.607	0.667	0.659	0.664	0.617	0.630344
UCCGUCAUCGUCUUUCCGU	0.738	0.704	0.68	0.701	0.676	0.696	0.735185
UUUCCGUCAUCGUCUUUCC	0.876	0.717	0.663	0.697	0.68	0.695	0.739117
UUUUUCCGUCAUCGUCUUU	0.739	0.704	0.68	0.701	0.676	0.696	0.735185
UCUUUUUCCGUCAUCGUCU	0.931	0.717	0.663	0.697	0.68	0.695	0.739117
UCUCUUUUUCCGUCAUCGU	0.807	0.575	0.662	0.612	0.612	0.595	0.613627
GAUCUCUUUUUCCGUCAUC	0.476	0.72	0.684	0.682	0.666	0.687	0.773917
ACGAUCUCUUUUUCCGUCA	0.888	0.752	0.694	0.711	0.701	0.714	0.792945
CCACGAUCUCUUUUUCCGU	0.588	0.668	0.707	0.639	0.661	0.623	0.664147
AUCCACGAUCUCUUUUUCC	0.913	0.669	0.697	0.709	0.717	0.696	0.701532
UAAUCCACGAUCUCUUUUU	0.912	0.77	0.71	0.752	0.747	0.75	0.796597
CGUAAUCCACGAUCUCUUU	0.474	0.741	0.723	0.741	0.743	0.748	0.773632
GACGUAAUCCACGAUCUCU	0.828	0.538	0.698	0.624	0.65	0.626	0.564666
GCGACGUAAUCCACGAUCU	0.67	0.714	0.715	0.713	0.732	0.719	0.756248
UGGCGACGUAAUCCACGAU	0.442	0.752	0.721	0.738	0.72	0.721	0.748826
ACUGGCGACGUAAUCCACG	0.871	0.669	0.696	0.641	0.668	0.645	0.704861
UGACUGGCGACGUAAUCCA	0.936	0.765	0.731	0.734	0.752	0.726	0.82384
CUUGACUGGCGACGUAAUC	0.96	0.848	0.734	0.817	0.792	0.814	0.885454
UACUUGACUGGCGACGUAA	0.929	0.81	0.767	0.801	0.827	0.792	0.83258
GUUACUUGACUGGCGACGU	0.841	0.796	0.757	0.782	0.785	0.771	0.847497
UUGUUACUUGACUGGCGAC	0.449	0.778	0.762	0.795	0.802	0.788	0.8359
GGUUGUUACUUGACUGGCG	0.795	0.76	0.738	0.749	0.749	0.735	0.801896
GCGGUUGUUACUUGACUGG	0.661	0.735	0.732	0.745	0.745	0.73	0.780179
UCGCGGUUGUUACUUGACU	0.885	0.732	0.715	0.719	0.725	0.703	0.787687
UUUCGCGGUUGUUACUUGA	0.885	0.866	0.757	0.827	0.806	0.843	0.910114
UUUUUCGCGGUUGUUACUU	0.766	0.798	0.755	0.793	0.793	0.774	0.837309
ACUUUUUCGCGGUUGUUAC	0.855	0.682	0.738	0.693	0.697	0.673	0.69914
CAACUUUUUCGCGGUUGUU	-0.057	0.704	0.721	0.696	0.689	0.67	0.728686
CGCAACUUUUUCGCGGUUG	-0.013	0.557	0.692	0.611	0.632	0.552	0.562636
CGCGCAACUUUUUCGCGGU	0.299	0.649	0.698	0.69	0.711	0.665	0.671528
UCCGCGCAACUUUUUCGCG	0.321	0.799	0.708	0.714	0.696	0.734	0.842121
CCUCCGCGCAACUUUUUCG	0.786	0.757	0.692	0.735	0.731	0.73	0.81429
CUCCUCCGCGCAACUUUUU	0.388	0.711	0.708	0.707	0.687	0.686	0.742471
AACUCCUCCGCGCAACUUU	0.955	0.693	0.691	0.727	0.739	0.714	0.745111
ACAACUCCUCCGCGCAACU	0.936	0.624	0.695	0.672	0.656	0.633	0.647456
ACACAACUCCUCCGCGCAA	0.249	0.76	0.72	0.746	0.748	0.735	0.790731
AAACACAACUCCUCCGCGC	0.868	0.672	0.692	0.648	0.649	0.635	0.736504
ACAAACACAACUCCUCCGC	0.923	0.621	0.689	0.619	0.612	0.587	0.688801
CCACAAACACAACUCCUCC	0.932	0.701	0.707	0.706	0.721	0.705	0.74064
GUCCACAAACACAACUCCU	0.875	0.758	0.717	0.764	0.769	0.76	0.810497
UCGUCCACAAACACAACUC	0.953	0.78	0.741	0.783	0.759	0.767	0.791067
CUUCGUCCACAAACACAAC	0.901	0.776	0.731	0.756	0.732	0.752	0.817228
UACUUCGUCCACAAACACA	0.908	0.674	0.71	0.71	0.727	0.658	0.705873
GGUACUUCGUCCACAAACA	0.359	0.589	0.704	0.637	0.657	0.606	0.567828
UCGGUACUUCGUCCACAAA	-0.18	0.513	0.691	0.589	0.619	0.537	0.528241
UUUCGGUACUUCGUCCACA	0.778	0.788	0.691	0.73	0.718	0.743	0.826804
CCUUUCGGUACUUCGUCCA	0.703	0.715	0.682	0.689	0.692	0.674	0.765119
GACCUUUCGGUACUUCGUC	0.897	0.641	0.711	0.696	0.702	0.65	0.663915
AAGACCUUUCGGUACUUCG	0.931	0.719	0.729	0.739	0.744	0.695	0.74924
GUAAGACCUUUCGGUACUU	0.643	0.657	0.696	0.698	0.701	0.67	0.670503
CGGUAAGACCUUUCGGUAC	0.804	0.652	0.704	0.685	0.7	0.665	0.62503
UCCGGUAAGACCUUUCGGU	0.947	0.802	0.72	0.774	0.754	0.774	0.833982
UUUCCGGUAAGACCUUUCG	0.95	0.783	0.719	0.761	0.74	0.752	0.805759
GUUUUCCGGUAAGACCUUU	0.711	0.733	0.713	0.707	0.69	0.702	0.787203
GAGUUUUCCGGUAAGACCU	0.901	0.691	0.712	0.679	0.699	0.65	0.70475
UCGAGUUUUCCGGUAAGAC	0.61	0.754	0.703	0.738	0.732	0.746	0.809986
CGUCGAGUUUUCCGGUAAG	0.943	0.766	0.734	0.744	0.721	0.74	0.772705
UGCGUCGAGUUUUCCGGUA	0.959	0.81	0.735	0.77	0.769	0.776	0.853923
CUUGCGUCGAGUUUUCCGG	0.949	0.647	0.716	0.67	0.642	0.631	0.666714
UUCUUGCGUCGAGUUUUCC	0.927	0.697	0.722	0.731	0.73	0.715	0.700763
UUUUCUUGCGUCGAGUUUU	0.946	0.774	0.727	0.765	0.775	0.746	0.798697
AUUUUUCUUGCGUCGAGUU	0.902	0.636	0.703	0.667	0.67	0.654	0.657604
UGAUUUUUCUUGCGUCGAG	0.93	0.718	0.71	0.687	0.686	0.68	0.768467
UCUGAUUUUUCUUGCGUCG	0.959	0.829	0.716	0.767	0.736	0.785	0.871179
UCUCUGAUUUUUCUUGCGU	0.876	0.629	0.704	0.654	0.698	0.628	0.613112
UCUCUCUGAUUUUUCUUGC	0.951	0.6	0.689	0.607	0.619	0.58	0.629921
GAUCUCUCUGAUUUUUCUU	0.681	0.727	0.708	0.714	0.698	0.705	0.787587
AGGAUCUCUCUGAUUUUUC	0.868	0.818	0.706	0.78	0.756	0.797	0.856813
UGAGGAUCUCUCUGAUUUU	0.884	0.644	0.716	0.69	0.704	0.652	0.662983
UAUGAGGAUCUCUCUGAUU	0.917	0.702	0.722	0.688	0.693	0.662	0.769937
UUUAUGAGGAUCUCUCUGA	0.956	0.797	0.72	0.738	0.751	0.73	0.853894
CCUUUAUGAGGAUCUCUCU	0.926	0.663	0.706	0.668	0.673	0.633	0.671585
GGCCUUUAUGAGGAUCUCU	0.387	0.671	0.719	0.711	0.719	0.681	0.705309
UUGGCCUUUAUGAGGAUCU	0.782	0.835	0.702	0.763	0.724	0.782	0.873739
UCUUGGCCUUUAUGAGGAU	-0.128	0.852	0.757	0.816	0.807	0.822	0.909261
UAUCCACUGUUUUUGGAAC	0.881	0.78	0.723	0.805	0.809	0.775	0.828456
AUUAUCCACUGUUUUUGGA	0.753	0.759	0.727	0.768	0.79	0.781	0.825881
AAAUUAUCCACUGUUUUUG	0.902	0.804	0.749	0.773	0.78	0.787	0.831662
CAAAAUUAUCCACUGUUUU	0.495	0.814	0.745	0.782	0.762	0.785	0.831771
CACAAAAUUAUCCACUGUU	0.163	0.804	0.749	0.773	0.78	0.787	0.831662
GCCACAAAAUUAUCCACUG	0.397	0.814	0.745	0.782	0.762	0.785	0.831771
AGGCCACAAAAUUAUCCAC	0.55	0.805	0.743	0.792	0.786	0.778	0.848174
UAAGGCCACAAAAUUAUCC	0.839	0.791	0.754	0.779	0.765	0.777	0.842203
GCUAAGGCCACAAAAUUAU	0.328	0.864	0.764	0.822	0.8	0.821	0.898995
UAGCUAAGGCCACAAAAUU	0.813	0.834	0.786	0.798	0.8	0.803	0.868954
UGUAGCUAAGGCCACAAAA	0.52	0.835	0.763	0.791	0.786	0.79	0.884384
CCUGUAGCUAAGGCCACAA	0.16	0.765	0.756	0.777	0.776	0.743	0.830215
CUCCUGUAGCUAAGGCCAC	0.603	0.826	0.756	0.816	0.812	0.801	0.865817
CUCUCCUGUAGCUAAGGCC	0.946	0.833	0.762	0.824	0.822	0.818	0.888233
UUCUCUCCUGUAGCUAAGG	0.772	0.85	0.765	0.828	0.811	0.824	0.887981
CUUUCUCUCCUGUAGCUAA	0.307	0.833	0.762	0.824	0.822	0.818	0.888233
UCCUUUCUCUCCUGUAGCU	0.758	0.85	0.765	0.828	0.811	0.824	0.887981
AAUCCUUUCUCUCCUGUAG	0.939	0.693	0.726	0.717	0.74	0.703	0.780442
CAAAUCCUUUCUCUCCUGU	0.849	0.664	0.727	0.673	0.665	0.636	0.698885
GCCAAAUCCUUUCUCUCCU	0.884	0.741	0.729	0.756	0.755	0.734	0.781607
UAGCCAAAUCCUUUCUCUC	0.934	0.708	0.733	0.729	0.736	0.725	0.747918
UGUAGCCAAAUCCUUUCUC	0.923	0.799	0.728	0.77	0.751	0.761	0.825282
UUUGUAGCCAAAUCCUUUC	0.942	0.777	0.726	0.792	0.787	0.782	0.819384
UUUUUGUAGCCAAAUCCUU	0.819	0.806	0.746	0.776	0.795	0.801	0.84829
UGUUUUUGUAGCCAAAUCC	0.835	0.712	0.745	0.737	0.75	0.702	0.730149
GCUGUUUUUGUAGCCAAAU	0.138	0.691	0.745	0.736	0.739	0.671	0.705255
UUGCUGUUUUUGUAGCCAA	0.68	0.679	0.726	0.684	0.666	0.642	0.703996
AUUUGCUGUUUUUGUAGCC	0.774	0.756	0.72	0.71	0.722	0.709	0.796579
GAAUUUGCUGUUUUUGUAG	0.712	0.823	0.717	0.783	0.766	0.785	0.858584
UGGAAUUUGCUGUUUUUGU	0.785	0.598	0.715	0.646	0.661	0.595	0.606678
GAUGGAAUUUGCUGUUUUU	0.076	0.698	0.71	0.719	0.728	0.691	0.748778
ACGAUGGAAUUUGCUGUUU	0.073	0.644	0.699	0.684	0.693	0.663	0.666111
ACACGAUGGAAUUUGCUGU	0.919	0.474	0.684	0.622	0.627	0.534	0.498624
UUACACGAUGGAAUUUGCU	0.864	0.634	0.682	0.663	0.637	0.653	0.656524
GAUUACACGAUGGAAUUUG	0.923	0.793	0.705	0.726	0.716	0.734	0.82098
UUGAUUACACGAUGGAAUU	0.874	0.784	0.734	0.774	0.769	0.786	0.832482
CCUUGAUUACACGAUGGAA	0.459	0.696	0.722	0.738	0.733	0.712	0.715981
GUCCUUGAUUACACGAUGG	0.874	0.77	0.74	0.773	0.748	0.729	0.763207
AAGUCCUUGAUUACACGAU	0.867	0.81	0.73	0.804	0.777	0.799	0.843866
UGAAGUCCUUGAUUACACG	0.888	0.717	0.741	0.752	0.751	0.728	0.772061
CAUGAAGUCCUUGAUUACA	0.639	0.666	0.726	0.672	0.702	0.637	0.717302
AUCAUGAAGUCCUUGAUUA	0.879	0.838	0.751	0.796	0.795	0.806	0.880753
GGAUCAUGAAGUCCUUGAU	0.664	0.806	0.733	0.782	0.767	0.781	0.846262
CUGGAUCAUGAAGUCCUUG	0.744	0.826	0.751	0.804	0.794	0.803	0.849909
CCCUGGAUCAUGAAGUCCU	0.829	0.803	0.747	0.82	0.795	0.8	0.845509
CGCCCUGGAUCAUGAAGUC	0.512	0.822	0.753	0.78	0.789	0.8	0.872159
UCCGCCCUGGAUCAUGAAG	0.887	0.551	0.73	0.625	0.671	0.593	0.541698
UCUCCGCCCUGGAUCAUGA	0.928	0.757	0.74	0.77	0.769	0.771	0.794809
AGUCUCCGCCCUGGAUCAU	0.485	0.846	0.753	0.814	0.805	0.808	0.880391
GAAGUCUCCGCCCUGGAUC	0.927	0.772	0.736	0.737	0.732	0.729	0.815761
GUGAAGUCUCCGCCCUGGA	0.418	0.734	0.74	0.743	0.748	0.736	0.794569
UGGUGAAGUCUCCGCCCUG	0.468	0.592	0.718	0.662	0.68	0.617	0.585924
CCUGGUGAAGUCUCCGCCC	0.89	0.581	0.706	0.645	0.664	0.62	0.546215
CCCCUGGUGAAGUCUCCGC	0.766	0.701	0.692	0.71	0.71	0.687	0.7334
CUCCCCUGGUGAAGUCUCC	0.809	0.776	0.718	0.782	0.765	0.747	0.821344
AUCUCCCCUGGUGAAGUCU	0.876	0.702	0.693	0.704	0.675	0.692	0.712647
CCAUCUCCCCUGGUGAAGU	0.419	0.719	0.71	0.759	0.75	0.738	0.758317
UGCCAUCUCCCCUGGUGAA	0.176	0.62	0.714	0.674	0.697	0.634	0.638656
UGUGCCAUCUCCCCUGGUG	0.738	0.677	0.699	0.655	0.674	0.671	0.708768
CCUGUGCCAUCUCCCCUGG	0.214	0.701	0.72	0.746	0.727	0.684	0.742287
CUCCUGUGCCAUCUCCCCU	0.761	0.787	0.714	0.762	0.741	0.765	0.841069
UCCUCCUGUGCCAUCUCCC	0.804	0.702	0.713	0.702	0.699	0.683	0.698563
UUUCCUCCUGUGCCAUCUC	0.705	0.678	0.712	0.701	0.708	0.702	0.781577
UCUUUCCUCCUGUGCCAUC	0.849	0.533	0.7	0.603	0.633	0.56	0.564014
GCUCUUUCCUCCUGUGCCA	0.559	0.67	0.696	0.663	0.664	0.658	0.682667
AUGCUCUUUCCUCCUGUGC	0.908	0.537	0.665	0.599	0.627	0.547	0.558441
AGAUGCUCUUUCCUCCUGU	0.745	0.569	0.66	0.576	0.591	0.547	0.610073
GUAGAUGCUCUUUCCUCCU	0.589	0.733	0.68	0.705	0.676	0.708	0.786003
CCGUAGAUGCUCUUUCCUC	0.584	0.663	0.676	0.682	0.699	0.684	0.723458
CACCGUAGAUGCUCUUUCC	0.933	0.602	0.67	0.636	0.668	0.597	0.637375
CUCACCGUAGAUGCUCUUU	0.507	0.639	0.663	0.626	0.634	0.612	0.693587
CGCUCACCGUAGAUGCUCU	0.717	0.566	0.67	0.612	0.63	0.579	0.574808
AGCGCUCACCGUAGAUGCU	0.641	0.687	0.669	0.679	0.67	0.654	0.677386
GAAGCGCUCACCGUAGAUG	0.89	0.639	0.664	0.628	0.63	0.614	0.660911
GGGAAGCGCUCACCGUAGA	0.028	0.636	0.675	0.622	0.621	0.604	0.665687
CGGGGAAGCGCUCACCGUA	-0.099	0.698	0.668	0.689	0.662	0.65	0.735556
AUCGGGGAAGCGCUCACCG	0.802	0.682	0.686	0.686	0.702	0.678	0.726541
UCAUCGGGGAAGCGCUCAC	0.839	0.547	0.676	0.609	0.632	0.569	0.565649
UCUCAUCGGGGAAGCGCUC	0.865	0.62	0.682	0.67	0.675	0.636	0.614205
GUUCUCAUCGGGGAAGCGC	0.927	0.683	0.696	0.698	0.685	0.696	0.701571
AAGUUCUCAUCGGGGAAGC	0.678	0.65	0.698	0.674	0.696	0.659	0.700021
UGAAGUUCUCAUCGGGGAA	0.838	0.811	0.721	0.764	0.741	0.76	0.867487
UUUGAAGUUCUCAUCGGGG	0.847	0.789	0.727	0.781	0.779	0.768	0.810549
AGUUUGAAGUUCUCAUCGG	0.851	0.734	0.73	0.755	0.752	0.75	0.800362
UCAGUUUGAAGUUCUCAUC	0.897	0.615	0.691	0.625	0.647	0.605	0.616697
CUUCAGUUUGAAGUUCUCA	0.417	0.751	0.694	0.734	0.731	0.746	0.801116
UGCUUCAGUUUGAAGUUCU	0.454	0.673	0.714	0.689	0.698	0.676	0.700919
AGUGCUUCAGUUUGAAGUU	0.692	0.676	0.716	0.685	0.681	0.661	0.658827
GUAGUGCUUCAGUUUGAAG	0.731	0.703	0.701	0.678	0.674	0.664	0.75979
CCGUAGUGCUUCAGUUUGA	0.181	0.737	0.703	0.691	0.701	0.701	0.79558
GUUCUUGGCGGCUGUCUGU	0.5134	0.604	0.71	0.671	0.68	0.607	0.58414
AGAUGAUGAGGUUCUUGGC	0.9082	0.523	0.679	0.571	0.601	0.561	0.541514
CUGUAGUCAUCUGGGUACU	0.0185	0.621	0.678	0.645	0.659	0.63	0.680912
CCAUUCCUGCACCAGAUUC	0.5392	0.637	0.665	0.617	0.622	0.589	0.683444
CAUGUCUCCAGGCUCAAAG	0.7801	0.458	0.66	0.519	0.538	0.462	0.429586
UCAAUGGCGUCGUCGAACA	0.7101	0.464	0.658	0.532	0.562	0.475	0.463122
UAUAGGAGGACCGUGUAGG	0.6237	0.757	0.671	0.718	0.701	0.73	0.814627
GUAUAGGAGGACCGUGUAG	0.2124	0.687	0.675	0.694	0.688	0.681	0.71096
AUAGCCUGGACCGUUUCCG	0.8021	0.693	0.676	0.704	0.681	0.683	0.751956
ACAUAGCCUGGACCGUUUC	0.0596	0.724	0.676	0.652	0.65	0.682	0.782439
CAUGACGUGCGCUAUGAAG	0.165	0.702	0.673	0.69	0.691	0.7	0.749938
GCUCAUUCCAGGCAUCCCA	0.049	0.659	0.703	0.687	0.701	0.652	0.631502
UAAGCUUUCAUGGCAUCUU	0.5074	0.79	0.695	0.746	0.749	0.779	0.841808
GUAAGCUUUCAUGGCAUCU	-0.0913	0.791	0.694	0.723	0.726	0.747	0.824612
UUGUUGAUGUAAGCUUUCA	0.3372	0.767	0.723	0.733	0.742	0.741	0.788426
UCUUUAGCUCUUCUACUUU	0.7177	0.723	0.716	0.727	0.721	0.712	0.731558
UAUUUUUUCUUUAGCUCUU	0.68	0.666	0.706	0.666	0.714	0.673	0.706048
AACAAGGCAUUGUCUCAGU	0.0601	0.654	0.703	0.679	0.691	0.638	0.671842
GGAAAGUCAGUAAUCGUUU	-0.1858	0.693	0.682	0.68	0.668	0.664	0.723915
ACUCAAGGAAAGUCAGUAA	-0.0835	0.508	0.672	0.61	0.598	0.533	0.486358
GCACUUGGCAAAGCCGCCC	0.3062	0.74	0.687	0.706	0.688	0.708	0.80766
AGAGACUUAGGCACAAUCU	0.6848	0.522	0.671	0.606	0.629	0.553	0.497868
GGAUAUUUCCAUGGACAUC	0.4385	0.76	0.68	0.728	0.709	0.743	0.788904
UUCACCUCCAGAUCUUCAU	0.5498	0.62	0.667	0.615	0.622	0.634	0.596322
CACAUCCACCUCGAAACUG	0.5255	0.782	0.68	0.718	0.704	0.737	0.819582
UUAGGCAAGAAGUCUCAAA	0.822	0.65	0.676	0.673	0.681	0.64	0.663238
GGAAUACUGUAUUCAUUCU	0.5796	0.649	0.647	0.639	0.625	0.618	0.654132
AUGAGGCGUGUUGAGUCAU	0.5837	0.631	0.683	0.657	0.649	0.604	0.673275
UAUUUAAGGAGGGUGAUCU	0.7253	0.788	0.752	0.793	0.788	0.766	0.816329
UCAUGUAAUUGCGGAAAUA	0.5712	0.689	0.723	0.707	0.721	0.671	0.689817
CCCUUUUGGCUCCCCCCUG	-0.2442	0.818	0.761	0.825	0.813	0.815	0.859082
UGAUGACCCUUUUGGCUCC	0.8869	0.853	0.779	0.812	0.832	0.825	0.873138
GAGAUGAUGACCCUUUUGG	0.939	0.845	0.802	0.854	0.831	0.843	0.883888
AGGGGGCAGAGAUGAUGAC	0.6982	0.641	0.691	0.668	0.679	0.638	0.634558
GAACAUGGGGGCAUCAGCA	0.1273	0.523	0.68	0.609	0.622	0.543	0.566334
UUCACACCCAUGACGAACA	0.8034	0.625	0.684	0.663	0.689	0.625	0.592497
UCAUGGUUCACACCCAUGA	0.6055	0.496	0.64	0.523	0.531	0.496	0.504648
UACUUCUCAUGGUUCACAC	0.9271	0.595	0.667	0.642	0.646	0.64	0.618817
UUGUCAUACUUCUCAUGGU	0.9252	0.627	0.702	0.609	0.63	0.599	0.645221
UGUUGUCAUACUUCUCAUG	0.9239	0.755	0.736	0.773	0.781	0.754	0.795631
UGAGGCUGUUGUCAUACUU	0.9417	0.638	0.684	0.647	0.649	0.636	0.672234
CUUGAGGCUGUUGUCAUAC	0.7763	0.709	0.689	0.729	0.723	0.685	0.714623
AUCUUGAGGCUGUUGUCAU	0.5829	0.621	0.721	0.665	0.671	0.621	0.649577
UGAUCUUGAGGCUGUUGUC	0.9421	0.605	0.667	0.65	0.663	0.62	0.617299
GGAGGCAUUGCUGAUGAUC	0.708	0.713	0.709	0.749	0.748	0.707	0.740983
GCUAAGCAGUUGGUGGUGC	0.386	0.661	0.718	0.735	0.753	0.695	0.693114
GGAUGACCUUGGCCAGGGG	-0.0251	0.474	0.64	0.54	0.571	0.506	0.447662
UCAUGGAUGACCUUGGCCA	0.9147	0.636	0.669	0.634	0.642	0.654	0.662373
CACGAUACCAAAGUUGUCA	0.4301	0.692	0.68	0.655	0.637	0.651	0.726336
ACUGUGGUCAUGAGUCCUU	-0.1738	0.541	0.609	0.571	0.559	0.532	0.569998
UUUGUAUUCAGCCCAUAUC	0.9194	0.556	0.611	0.558	0.565	0.511	0.542049
UUUUAGAAUCCAUGAUAAU	0.5551	0.686	0.702	0.711	0.718	0.708	0.686873
CAAAUAUCCGAGUGUAGUA	0.3861	0.625	0.686	0.677	0.678	0.643	0.600292
UAUUUGUCAAUCAGAGUGC	0.9054	0.783	0.721	0.774	0.76	0.76	0.848207
GGAUUGUUUACAUAACCGG	0.416	0.767	0.734	0.773	0.768	0.755	0.778019
CGCUUCCGGAUUGUUUACA	0.0991	0.78	0.729	0.777	0.769	0.78	0.830473
GGCGUUGGUCGCUUCCGGA	0.897	0.705	0.715	0.73	0.729	0.681	0.732883
UACUUAAUCAGAGACUUCA	0.919	0.685	0.702	0.675	0.686	0.668	0.679011
GUACUUAAUCAGAGACUUC	0.3467	0.699	0.698	0.679	0.722	0.684	0.741743
UUUAUGAGGAUCUCUCUGA	0.8866	0.746	0.701	0.727	0.72	0.729	0.782685
UCUUUAUGUUUUUGGCGUC	0.82	0.621	0.692	0.625	0.623	0.609	0.65302
UUCUUUAUGUUUUUGGCGU	0.95	0.574	0.648	0.58	0.573	0.556	0.587466
GGGCCUUUCUUUAUGUUUU	0.06	0.527	0.632	0.528	0.519	0.507	0.49742
CCGGGCCUUUCUUUAUGUU	0.1	0.712	0.695	0.726	0.719	0.699	0.762307
GGCGCCGGGCCUUUCUUUA	0.02	0.63	0.688	0.66	0.664	0.62	0.662635
UAGAAUGGCGCCGGGCCUU	0.2	0.55	0.672	0.636	0.639	0.574	0.538655
AGCGGAUAGAAUGGCGCCG	0.53	0.816	0.749	0.808	0.799	0.813	0.858677
UCUUCCAGCGGAUAGAAUG	0.92	0.752	0.716	0.763	0.772	0.748	0.764587
GUUCCAUCUUCCAGCGGAU	0.25	0.634	0.704	0.671	0.694	0.654	0.674809
CCAGCGGUUCCAUCUUCCA	0.1	0.779	0.724	0.775	0.745	0.788	0.810505
UGCUCUCCAGCGGUUCCAU	0.35	0.797	0.722	0.757	0.763	0.772	0.83132
UUUCAUAGCUUCUGCCAAC	0.92	0.779	0.724	0.775	0.745	0.788	0.810505
CGCGCCCAACACCGGCAUA	0.18	0.797	0.722	0.757	0.763	0.772	0.83132
UAAAUAACGCGCCCAACAC	0.9	0.703	0.688	0.671	0.65	0.673	0.771211
CGCGGGCGCAACUGCAACU	0.33	0.58	0.693	0.642	0.644	0.59	0.567104
UUAUAAAUGUCGUUCGCGG	0.92	0.513	0.659	0.561	0.579	0.523	0.549763
GGGAGCUUUUUUUGCACGU	0.28	0.728	0.711	0.754	0.763	0.743	0.760365
UAAUUUUUUGGAUGAUUGG	0.97	0.652	0.689	0.666	0.661	0.653	0.66777
AUUCAUUAAAACCGGGAGG	0.72	0.784	0.751	0.772	0.767	0.737	0.805481
AAUAGGAUCUCUGGCAUGC	0.92	0.799	0.761	0.797	0.794	0.79	0.848163
UUAAAAUCGCAGUAUCCGG	0.92	0.603	0.723	0.62	0.657	0.59	0.622821
AUUAAGACGACUCGAAAUC	0.99	0.583	0.714	0.636	0.661	0.583	0.580843
UAUUUGUCAAUCAGAGUGC	0.92	0.584	0.686	0.572	0.596	0.525	0.54575
AUUAGAUAAAUCGUAUUUG	0.82	0.621	0.688	0.677	0.689	0.634	0.639538
CCCUCGGGUGUAAUCAGAA	0.1	0.659	0.669	0.648	0.644	0.639	0.702955
CCGCGCCCGGUUUAUCAUC	0.51	0.764	0.696	0.72	0.734	0.743	0.815645
AACUUUACCGACCGCGCCC	0.92	0.548	0.678	0.633	0.652	0.625	0.571842
AAAAUGGAACAACUUUACC	0.95	0.619	0.687	0.653	0.659	0.613	0.663708
UACAUAACCGGACAUAAUC	0.96	0.705	0.719	0.705	0.709	0.67	0.704549
UUAAUCAGAGACUUCAGGC	0.92	0.804	0.747	0.8	0.806	0.799	0.825734
CGGCGGCGGGAAGUUCACC	0.08	0.374	0.651	0.502	0.558	0.435	0.346502
AAACAACAACGGCGGCGGG	0.45	0.717	0.686	0.722	0.734	0.741	0.772223
AAAACAACAACGGCGGCGG	0.7	0.388	0.652	0.499	0.552	0.439	0.391983
CAAAACAACAACGGCGGCG	0.5	0.812	0.707	0.773	0.771	0.787	0.845602
UGAUUUUUCUUGCGUCGAG	0.88	0.524	0.708	0.595	0.632	0.543	0.54187
CGGGCGGACAUGGGGAGAU	0.25	0.849	0.739	0.827	0.8	0.829	0.876594
GGGGCCGCAGCUUACACAU	0.25	0.697	0.691	0.708	0.722	0.726	0.746297
AAUGCUAGUUCGCUUUCUC	0.85	0.735	0.68	0.72	0.713	0.724	0.764774
UACAGAACCAUACUCGAAC	0.85	0.821	0.722	0.788	0.768	0.804	0.864619
AUCUUUUGCCCUUCUGGCG	0.85	0.758	0.708	0.743	0.734	0.74	0.763722
CCGGGCCGCCGAACAUCCU	0.25	0.78	0.733	0.764	0.778	0.781	0.793144
CGCCCGGGGACGAGGCGUA	0.25	0.493	0.67	0.582	0.608	0.515	0.500999
UUGAACUCGGUGUUGAUGG	0.85	0.563	0.674	0.591	0.598	0.553	0.598244
UCUUAUUCUGCUGCUCCAG	0.85	0.726	0.698	0.713	0.692	0.716	0.778187
CGCGGGCUUUGUCGUUGGU	0.25	0.814	0.706	0.76	0.745	0.782	0.843539
AAGAUUGCAGGGUGUUUUC	0.85	0.776	0.726	0.743	0.756	0.772	0.817686
UUUCAUAUUGCUGACGUAC	0.85	0.807	0.698	0.769	0.75	0.782	0.858962
AUUUGUACCAUUCUUCUGC	0.85	0.498	0.614	0.501	0.504	0.483	0.519877
UCAUAUUCUGAAUCUCAUC	0.85	0.698	0.638	0.652	0.659	0.69	0.713604
UAUUCACGAAGGUGACGAG	0.85	0.655	0.662	0.646	0.635	0.637	0.639209
UAACAUUGAGCAGGUCUUG	0.85	0.354	0.594	0.455	0.506	0.428	0.332741
AAAAGUUUGGAAGAGGCAG	0.85	0.427	0.65	0.493	0.512	0.436	0.407715
UUUUUGAGUGGGUAUCAAC	0.85	0.812	0.728	0.765	0.769	0.767	0.853403
GCGAGAGGCGGACGGGACC	0	0.771	0.722	0.766	0.754	0.744	0.810379
CCGGGCGCCUCGGAAGACC	0	0.819	0.73	0.787	0.759	0.776	0.855872
AUGGCUGCAGCUUCCGAGA	0.4	0.443	0.629	0.502	0.532	0.447	0.433985
CCCCGCGGCUGCUCACAGG	0.25	0.38	0.565	0.436	0.458	0.402	0.308012
UCAGGAGAAGCCGAGGAAG	0.62	0.798	0.703	0.754	0.747	0.79	0.849195
CGGGAGGUGCCGCCGCCGC	0.2	0.806	0.748	0.798	0.767	0.791	0.842247
CCCGGGUCCCUGGAUGUGC	0.32	0.535	0.676	0.563	0.598	0.544	0.476343
UCCUCCGAACGGCUGCCUC	0.58	0.724	0.7	0.705	0.708	0.724	0.745694
UUCUCCUCAGCAGCCAGAG	0.52	0.787	0.728	0.77	0.772	0.77	0.825394
CCGCUUGGCUCUGGACCGC	0.31	0.859	0.755	0.833	0.804	0.827	0.898165
UUCUUCUGCAGGAUGGAAA	0.27	0.785	0.731	0.761	0.766	0.779	0.836342
UGGAUAAAUAUAGGUCAAG	0.48	0.741	0.713	0.762	0.738	0.762	0.789459
AUCAAUAUUGUUCCUGUAU	0.49	0.758	0.708	0.739	0.737	0.743	0.780439
AUUAAAUUUGGCGGUGUCA	0.65	0.719	0.682	0.696	0.701	0.698	0.738897
UCAAGAUCUUCACAAAAGG	0.73	0.764	0.7	0.777	0.767	0.756	0.822971
CAUUACACCAGUUCGUCCC	0.75	0.372	0.534	0.433	0.454	0.408	0.339361
UUGUCUCUGGUCCUUACUU	0.75	0.376	0.544	0.441	0.468	0.45	0.353515
CACAUAGCGCCUCUGACUG	0.73	0.576	0.643	0.653	0.637	0.592	0.58217
GGAAUAUAUCUUCACCUUU	0.09	0.497	0.613	0.521	0.515	0.487	0.455503
UGGAAGAACUCUACUUUGA	0.3	0.647	0.652	0.649	0.641	0.629	0.644659
AUGAAGAAUGUAUUUACCC	0.7	0.385	0.57	0.471	0.467	0.461	0.419981
CGGUUGGCUUUGUCUUUAU	0	0.456	0.613	0.502	0.511	0.465	0.479992
CUGCUAGCCUCUGGAUUUG	0.44	0.623	0.649	0.642	0.64	0.628	0.66547
CUCUGGAUCAGAGUCAGUG	0.15	0.715	0.671	0.704	0.695	0.7	0.720307
UUAUUUUCAUGGUGUUUUA	0.58	0.559	0.649	0.542	0.567	0.569	0.567833
UUGUUCCUAUAACUGGUAA	0.4	0.656	0.699	0.706	0.728	0.686	0.715931
AGUGUCAAAACCCUGUGGA	0.45	0.679	0.682	0.724	0.707	0.702	0.717655
AACUGGAAUAAAACGGGAA	0.38	0.742	0.749	0.787	0.793	0.75	0.76095
CACUUCAGUUGGUGACAGA	0.25	0.694	0.724	0.758	0.751	0.735	0.721393
GUAGCAAAACCUUUCGGAA	0.32	0.808	0.714	0.777	0.728	0.782	0.834507
AAAUUAUUUCCUUUCUGAG	0.3	0.753	0.712	0.724	0.714	0.718	0.792221
GUAAAUAGCUGGAGAUGGU	0.06	0.747	0.721	0.747	0.766	0.736	0.755594
CCAGAUUAAUAACUGUAGC	0.37	0.648	0.686	0.655	0.625	0.626	0.670858
ACCCCAAUACAGAUUCACU	0.39	0.559	0.72	0.625	0.65	0.593	0.583014
CAUUGUUGCUGUGUUUCUU	0.3	0.688	0.712	0.708	0.697	0.692	0.725679
AUGUUUCAAGCCCAUUCUU	0.4	0.814	0.729	0.782	0.762	0.778	0.870218
GAGGAGCUCAGCGUCGACU	0	0.575	0.726	0.64	0.669	0.583	0.526298
GCUGAGGUUGCAACUCUGA	0.01	0.666	0.714	0.684	0.689	0.666	0.675545
CAGGCAGGAGCAACUCCUU	-0.15	0.681	0.698	0.683	0.686	0.674	0.705168
UGAAUAGCACAUUGGUUGG	0.07	0.827	0.78	0.837	0.832	0.831	0.86303
CCCACUGGCUGCCAAGAGG	0.18	0.713	0.729	0.739	0.757	0.709	0.721577
CUCUCCUCACCAGCACCGU	-0.2	0.591	0.675	0.614	0.645	0.607	0.593365
AAGGUCUGGAGCUGGUAGG	0.45	0.627	0.701	0.693	0.702	0.65	0.6385
CGUGUCCACCUCUAGGACC	0.1	0.612	0.69	0.649	0.67	0.616	0.581279
CAGUGCCAGGUGGACCUGG	0.21	0.605	0.682	0.624	0.647	0.63	0.609997
CAGUAUUACUGCACACGUC	0.3	0.831	0.734	0.794	0.789	0.791	0.852725
CUCUGGCUUCGUCAGAAUC	-0.1	0.558	0.681	0.626	0.647	0.582	0.566407
GUGGCCUUCAGCAGGAGCU	0.1	0.669	0.695	0.642	0.651	0.664	0.720391
AUACAGGACACGAAGCUCC	0.58	0.722	0.717	0.708	0.717	0.698	0.7722
AUCCUUUAGACACUUGAGC	0.4	0.7	0.746	0.753	0.755	0.702	0.739829
CUCCUGGCCCGACAGAGGU	0.05	0.783	0.753	0.775	0.774	0.758	0.811693
CUACCACAGUGAUGAUGAC	0.35	0.434	0.623	0.492	0.516	0.45	0.422674
UGUGUGUUCGGUUUCAUGG	0.59	0.484	0.656	0.573	0.566	0.489	0.426515
GAGGCGUGGCUUGUGUGUU	0.01	0.564	0.678	0.616	0.631	0.572	0.58844
CUGUCCCGGGAUAGGUUCA	0.2	0.716	0.699	0.719	0.704	0.712	0.760935
GAGGAAGAGGCCCUGUCCC	0.52	0.529	0.647	0.562	0.555	0.545	0.557719
CCACUCUGUUCAGUGUGGC	0.21	0.612	0.703	0.657	0.668	0.621	0.599789
CUGACUGAGGACAAUGCCC	0.62	0.624	0.623	0.62	0.592	0.614	0.638233
AGGUGUGCAGGUACCAUGG	0.75	0.59	0.669	0.584	0.582	0.589	0.621768
CUCUCAUCAGGCUAGACUU	0.5	0.524	0.624	0.557	0.544	0.551	0.562383
CAGUUGUAUGUCCUCAUGG	0.58	0.712	0.716	0.711	0.692	0.684	0.757614
GGCCUCAGCAUACCCAAUA	0.43	0.673	0.687	0.683	0.68	0.655	0.702563
UGCUACACAUGUCUAUGGA	0.63	0.514	0.646	0.571	0.587	0.522	0.552646
CCCAAGCUGGCAUCCGUCA	0.29	0.752	0.684	0.709	0.704	0.727	0.803117
GUGCCCAAGCUGGCAUCCG	0.24	0.779	0.694	0.734	0.714	0.751	0.814588
AGUGCCCAAGCUGGCAUCC	0.4	0.489	0.631	0.553	0.582	0.512	0.477639
CUCCGUGAGGCCAGAGACC	0.07	0.684	0.694	0.682	0.672	0.668	0.707194
AGGCACUCUCCUGCAGUGU	0	0.769	0.696	0.731	0.711	0.734	0.816463
AAAGGCAGGUUGGCCAAUG	0.28	0.459	0.641	0.52	0.558	0.466	0.44548
GUAAUCUCUGAACCUGUGA	0.34	0.445	0.627	0.529	0.55	0.491	0.437378
UCCAGACAUGACCGCUGAG	0.33	0.54	0.609	0.519	0.522	0.505	0.557993
UGGAGCUGCAAUAGUGCAA	0.05	0.65	0.683	0.633	0.626	0.608	0.653029
ACACAUACACACACACACA	0.07	0.635	0.652	0.621	0.613	0.605	0.696716
CUGAGGUGGGAGGAUCACU	0.45	0.643	0.657	0.638	0.633	0.629	0.649167
GUGUGGUGUUGUGAGCCUA	0.41	0.643	0.676	0.669	0.7	0.634	0.735169
UAACACAAAGGAAGUCUGG	0.48	0.726	0.693	0.7	0.687	0.681	0.740696
		0.46	0.687	0.556	0.594	0.505	0.435638
		0.728	0.707	0.719	0.709	0.696	0.749806
		0.477	0.651	0.553	0.571	0.49	0.457123
		0.604	0.626	0.576	0.573	0.578	0.588047
		0.594	0.634	0.583	0.604	0.571	0.611198
		0.578	0.634	0.594	0.593	0.573	0.612357
		0.601	0.689	0.644	0.664	0.607	0.603991
		0.646	0.67	0.659	0.676	0.648	0.619628
		0.611	0.678	0.669	0.69	0.641	0.629505
		0.597	0.659	0.624	0.659	0.623	0.592305
		0.546	0.658	0.618	0.631	0.594	0.551597
		0.524	0.652	0.601	0.624	0.548	0.495654
		0.608	0.676	0.628	0.649	0.6	0.643742
		0.492	0.671	0.586	0.603	0.526	0.472128
		0.73	0.673	0.712	0.709	0.726	0.756943

## Sheet: Takayuki
siRNA	efficacy	OligoWalk	siRNAPred	iScore	s-Biopredsi	DSIR	OligoFormer
AUGGUGAGCAAGGGCGAGG	0.5475	0.0403415	0.458	0.241	0.541	0.6575	0.5805
UGGUGAGCAAGGGCGAGGA	0.7771	0.29894	0.723	0.486	0.459	0.603	0.540592
GGUGAGCAAGGGCGAGGAG	0.6016	0.140773	0.801	0.512	0.623	0.712	0.473761
GUGAGCAAGGGCGAGGAGC	0.3857	0.0624076	0.639	0.296	0.276	0.494	0.492817
UGAGCAAGGGCGAGGAGCU	0.6508	0.14546	0.464	0.445	0.373	0.569	0.55466
GAGCAAGGGCGAGGAGCUG	0.4455	0.093383	0.782	0.456	0.428	0.606	0.522303
AGCAAGGGCGAGGAGCUGU	0.5361	0.191451	0.708	0.447	0.468	0.671	0.626759
GCAAGGGCGAGGAGCUGUU	0.7564	0.269571	0.6	0.593	0.687	0.797	0.578379
CAAGGGCGAGGAGCUGUUC	0.423	0.110441	0.628	0.45	0.5	0.653	0.578935
AAGGGCGAGGAGCUGUUCA	0.5628	0.307616	0.48	0.506	0.525	0.699	0.600296
AGGGCGAGGAGCUGUUCAC	0.7397	0.199794	0.554	0.444	0.626	0.736	0.508433
GGGCGAGGAGCUGUUCACC	0.5245	0.10202	0.646	0.411	0.463	0.653	0.448224
GGCGAGGAGCUGUUCACCG	0.3159	0.153298	0.645	0.439	0.449	0.692	0.461796
GCGAGGAGCUGUUCACCGG	0.662	0.16176	0.629	0.504	0.452	0.682	0.460098
CGAGGAGCUGUUCACCGGG	0.3928	0.121014	0.695	0.438	0.404	0.609	0.45892
GAGGAGCUGUUCACCGGGG	0.122	0.100823	0.703	0.404	0.367	0.569	0.438147
AGGAGCUGUUCACCGGGGU	0.5006	0.209113	0.71	0.458	0.577	0.68	0.522645
GGAGCUGUUCACCGGGGUG	0.6602	0.144818	0.719	0.498	0.558	0.673	0.431452
GAGCUGUUCACCGGGGUGG	0.5108	0.0721761	0.718	0.346	0.348	0.568	0.398033
AGCUGUUCACCGGGGUGGU	0.606	0.231984	0.603	0.46	0.431	0.619	0.41516
GCUGUUCACCGGGGUGGUG	0.4841	0.137792	0.746	0.426	0.437	0.606	0.340288
CUGUUCACCGGGGUGGUGC	0.3358	0.089351	0.56	0.256	0.272	0.455	0.340973
UGUUCACCGGGGUGGUGCC	0.5498	0.0732423	0.404	0.305	0.285	0.46	0.389983
GUUCACCGGGGUGGUGCCC	0.2946	0.0330397	0.592	0.229	0.268	0.442	0.342025
UUCACCGGGGUGGUGCCCA	0.2544	0.0359285	0.57	0.293	0.263	0.43	0.380981
UCACCGGGGUGGUGCCCAU	0.4492	0.0663544	0.437	0.505	0.504	0.585	0.417258
CACCGGGGUGGUGCCCAUC	0.3048	0.0318748	0.527	0.387	0.417	0.519	0.365656
ACCGGGGUGGUGCCCAUCC	0.2839	0.0467658	0.396	0.304	0.326	0.46	0.372737
CCGGGGUGGUGCCCAUCCU	0.4766	0.0822747	0.456	0.582	0.769	0.719	0.364976
CGGGGUGGUGCCCAUCCUG	0.3244	0.0647259	0.614	0.517	0.668	0.645	0.328682
GGGGUGGUGCCCAUCCUGG	0.1703	0.0849149	0.462	0.454	0.546	0.594	0.336533
GGGUGGUGCCCAUCCUGGU	0.61	0.0612946	0.466	0.599	0.763	0.745	0.401404
GGUGGUGCCCAUCCUGGUC	0.4256	0.0305457	0.449	0.475	0.452	0.593	0.36182
GUGGUGCCCAUCCUGGUCG	0.2727	0.0424325	0.499	0.315	0.255	0.436	0.374717
UGGUGCCCAUCCUGGUCGA	0.5246	0.125353	0.551	0.526	0.516	0.648	0.447746
GGUGCCCAUCCUGGUCGAG	0.3035	0.0413993	0.678	0.428	0.392	0.567	0.367542
GUGCCCAUCCUGGUCGAGC	0.1764	0.0310743	0.486	0.252	0.261	0.452	0.374472
UGCCCAUCCUGGUCGAGCU	0.542	0.086802	0.39	0.467	0.426	0.587	0.452877
GCCCAUCCUGGUCGAGCUG	0.3976	0.0943916	0.752	0.46	0.444	0.612	0.390448
CCCAUCCUGGUCGAGCUGG	0.3397	0.119827	0.768	0.317	0.284	0.503	0.347023
CCAUCCUGGUCGAGCUGGA	0.641	0.277681	0.553	0.612	0.72	0.775	0.428398
CAUCCUGGUCGAGCUGGAC	0.5928	0.0524779	0.64	0.413	0.567	0.675	0.426166
AUCCUGGUCGAGCUGGACG	0.3137	0.0632475	0.604	0.244	0.301	0.549	0.396006
UCCUGGUCGAGCUGGACGG	0.4878	0.0830889	0.781	0.299	0.377	0.6	0.360912
CCUGGUCGAGCUGGACGGC	0.3394	0.0664289	0.879	0.333	0.342	0.567	0.335308
CUGGUCGAGCUGGACGGCG	0.3057	0.0449248	0.835	0.26	0.284	0.519	0.359146
UGGUCGAGCUGGACGGCGA	0.7683	0.131104	0.611	0.565	0.752	0.838	0.40275
GGUCGAGCUGGACGGCGAC	0.7154	0.0488423	0.721	0.478	0.637	0.779	0.407762
GUCGAGCUGGACGGCGACG	0.2497	0.0332408	0.727	0.287	0.277	0.582	0.312764
UCGAGCUGGACGGCGACGU	0.2891	0.0879519	0.602	0.314	0.264	0.515	0.428796
CGAGCUGGACGGCGACGUA	0.5217	0.423149	0.678	0.704	0.788	0.882	0.392716
GAGCUGGACGGCGACGUAA	0.5928	0.418007	0.777	0.639	0.789	0.884	0.461232
AGCUGGACGGCGACGUAAA	0.4473	0.637595	0.451	0.676	0.82	0.899	0.539131
GCUGGACGGCGACGUAAAC	0.5712	0.353137	0.572	0.515	0.606	0.697	0.500972
CUGGACGGCGACGUAAACG	0.3717	0.312938	0.619	0.294	0.283	0.493	0.512975
UGGACGGCGACGUAAACGG	0.3238	0.250322	0.552	0.346	0.315	0.522	0.506528
GGACGGCGACGUAAACGGC	0.3507	0.28095	0.712	0.487	0.595	0.679	0.439511
GACGGCGACGUAAACGGCC	0.4473	0.229988	0.685	0.342	0.319	0.519	0.477106
ACGGCGACGUAAACGGCCA	0.6859	0.518239	0.473	0.577	0.608	0.671	0.537922
CGGCGACGUAAACGGCCAC	0.7094	0.232902	0.607	0.481	0.586	0.622	0.460687
GGCGACGUAAACGGCCACA	0.4403	0.398829	0.561	0.548	0.682	0.737	0.580471
GCGACGUAAACGGCCACAA	0.4996	0.723374	0.476	0.658	0.813	0.852	0.559647
CGACGUAAACGGCCACAAG	0.5787	0.473707	0.505	0.612	0.642	0.681	0.590167
GACGUAAACGGCCACAAGU	0.5364	0.564565	0.497	0.549	0.61	0.692	0.640834
ACGUAAACGGCCACAAGUU	0.5384	0.795192	0.572	0.558	0.694	0.734	0.652327
CGUAAACGGCCACAAGUUC	0.6844	0.581888	0.568	0.539	0.608	0.666	0.685922
GUAAACGGCCACAAGUUCA	0.8292	0.7477	0.579	0.618	0.748	0.8	0.743533
UAAACGGCCACAAGUUCAG	0.5522	0.401106	0.523	0.39	0.443	0.602	0.681863
AAACGGCCACAAGUUCAGC	0.4181	0.164312	0.579	0.301	0.279	0.471	0.623544
AACGGCCACAAGUUCAGCG	0.427	0.323615	0.789	0.26	0.31	0.534	0.543763
ACGGCCACAAGUUCAGCGU	0.6807	0.383749	0.754	0.445	0.556	0.688	0.557982
CGGCCACAAGUUCAGCGUG	0.6377	0.385067	0.851	0.507	0.642	0.739	0.505815
GGCCACAAGUUCAGCGUGU	0.5921	0.39009	0.691	0.564	0.678	0.816	0.555784
GCCACAAGUUCAGCGUGUC	0.7471	0.257009	0.483	0.476	0.584	0.73	0.53667
CCACAAGUUCAGCGUGUCC	0.8419	0.298644	0.433	0.433	0.422	0.625	0.606929
CACAAGUUCAGCGUGUCCG	0.5635	0.39307	0.545	0.343	0.301	0.595	0.522213
ACAAGUUCAGCGUGUCCGG	0.5321	0.393261	0.699	0.392	0.504	0.696	0.497605
CAAGUUCAGCGUGUCCGGC	0.5754	0.262004	0.76	0.304	0.38	0.608	0.445188
AAGUUCAGCGUGUCCGGCG	0.4043	0.116741	0.729	0.282	0.319	0.551	0.418233
AGUUCAGCGUGUCCGGCGA	0.7334	0.284105	0.645	0.573	0.78	0.903	0.452478
GUUCAGCGUGUCCGGCGAG	0.4953	0.0748229	0.836	0.383	0.451	0.687	0.371722
UUCAGCGUGUCCGGCGAGG	0.3952	0.0257401	0.588	0.163	0.225	0.423	0.407346
UCAGCGUGUCCGGCGAGGG	0.3417	0.0452419	0.577	0.255	0.252	0.422	0.366673
CAGCGUGUCCGGCGAGGGC	0.4931	0.0327381	0.671	0.344	0.386	0.567	0.318273
AGCGUGUCCGGCGAGGGCG	0.492	0.064878	0.666	0.279	0.306	0.524	0.296452
GCGUGUCCGGCGAGGGCGA	0.3891	0.167284	0.567	0.583	0.784	0.849	0.296593
CGUGUCCGGCGAGGGCGAG	0.3916	0.0666126	0.654	0.394	0.412	0.587	0.316463
GUGUCCGGCGAGGGCGAGG	0.4	0.0162844	0.453	0.277	0.269	0.473	0.353205
UGUCCGGCGAGGGCGAGGG	0.5132	0.021873	0.449	0.223	0.264	0.444	0.293116
GUCCGGCGAGGGCGAGGGC	0.528	0.0134458	0.516	0.293	0.267	0.429	0.282217
UCCGGCGAGGGCGAGGGCG	0.4444	0.0578758	0.612	0.175	0.223	0.341	0.259077
CCGGCGAGGGCGAGGGCGA	0.3477	0.108539	0.465	0.556	0.601	0.689	0.276856
CGGCGAGGGCGAGGGCGAU	0.3026	0.0813758	0.636	0.564	0.72	0.765	0.264614
GGCGAGGGCGAGGGCGAUG	0.3874	0.0753048	0.516	0.435	0.574	0.673	0.308356
GCGAGGGCGAGGGCGAUGC	0.3345	0.046773	0.415	0.353	0.383	0.578	0.278249
CGAGGGCGAGGGCGAUGCC	0.2927	0.0437842	0.466	0.419	0.368	0.529	0.31032
GAGGGCGAGGGCGAUGCCA	0.3057	0.0857989	0.576	0.519	0.533	0.642	0.393813
AGGGCGAGGGCGAUGCCAC	0.3974	0.0901622	0.456	0.403	0.451	0.583	0.358007
GGGCGAGGGCGAUGCCACC	0.163	0.0304915	0.475	0.463	0.481	0.582	0.3179
GGCGAGGGCGAUGCCACCU	0.3933	0.054852	0.567	0.484	0.535	0.679	0.396278
GCGAGGGCGAUGCCACCUA	0.2852	0.283104	0.515	0.648	0.695	0.796	0.458883
CGAGGGCGAUGCCACCUAC	0.362	0.146183	0.468	0.569	0.591	0.691	0.429295
GAGGGCGAUGCCACCUACG	0.3256	0.101469	0.467	0.418	0.372	0.566	0.415386
AGGGCGAUGCCACCUACGG	0.2466	0.102045	0.538	0.381	0.449	0.612	0.445257
GGGCGAUGCCACCUACGGC	0.3213	0.0640563	0.606	0.422	0.433	0.581	0.368137
GGCGAUGCCACCUACGGCA	0.4871	0.235998	0.617	0.585	0.705	0.809	0.400073
GCGAUGCCACCUACGGCAA	0.3958	0.506593	0.547	0.677	0.735	0.832	0.417386
CGAUGCCACCUACGGCAAG	0.5441	0.268251	0.562	0.5	0.474	0.655	0.451901
GAUGCCACCUACGGCAAGC	0.3133	0.092662	0.419	0.337	0.319	0.54	0.44485
AUGCCACCUACGGCAAGCU	0.4678	0.0666667	0.553	0.343	0.396	0.585	0.511209
UGCCACCUACGGCAAGCUG	0.1927	0.133534	0.746	0.376	0.355	0.55	0.50051
GCCACCUACGGCAAGCUGA	0.4526	0.514446	0.764	0.617	0.727	0.815	0.516424
CCACCUACGGCAAGCUGAC	0.5583	0.253442	0.649	0.472	0.534	0.698	0.502613
CACCUACGGCAAGCUGACC	0.3474	0.161835	0.46	0.339	0.323	0.541	0.496344
ACCUACGGCAAGCUGACCC	0.391	0.182834	0.54	0.238	0.31	0.531	0.479477
CCUACGGCAAGCUGACCCU	0.6773	0.212561	0.645	0.523	0.679	0.77	0.492874
CUACGGCAAGCUGACCCUG	0.3078	0.104693	0.879	0.407	0.455	0.647	0.497168
UACGGCAAGCUGACCCUGA	0.4847	0.158092	0.642	0.485	0.607	0.7	0.534985
ACGGCAAGCUGACCCUGAA	0.7498	0.476127	0.667	0.657	0.835	0.876	0.558581
CGGCAAGCUGACCCUGAAG	0.6456	0.224428	0.749	0.519	0.704	0.741	0.574789
GGCAAGCUGACCCUGAAGU	0.6257	0.308313	0.582	0.495	0.594	0.759	0.634004
GCAAGCUGACCCUGAAGUU	0.6963	0.571395	0.631	0.614	0.75	0.836	0.724651
CAAGCUGACCCUGAAGUUC	0.7175	0.248657	0.559	0.472	0.416	0.625	0.673959
AAGCUGACCCUGAAGUUCA	0.917	0.402455	0.546	0.6	0.681	0.77	0.729311
AGCUGACCCUGAAGUUCAU	0.8731	0.554163	0.737	0.65	0.842	0.914	0.70474
GCUGACCCUGAAGUUCAUC	0.7518	0.395809	0.741	0.402	0.503	0.648	0.615125
CUGACCCUGAAGUUCAUCU	0.6976	0.331232	0.562	0.455	0.488	0.655	0.681923
UGACCCUGAAGUUCAUCUG	0.5009	0.344417	0.634	0.452	0.418	0.591	0.680124
GACCCUGAAGUUCAUCUGC	0.435	0.193674	0.709	0.44	0.5	0.68	0.601077
ACCCUGAAGUUCAUCUGCA	0.789	0.704795	0.843	0.551	0.612	0.759	0.676697
CCCUGAAGUUCAUCUGCAC	0.7901	0.421339	0.637	0.56	0.689	0.71	0.63741
CCUGAAGUUCAUCUGCACC	0.6812	0.322266	0.59	0.419	0.509	0.648	0.621439
CUGAAGUUCAUCUGCACCA	0.6742	0.574958	0.565	0.552	0.741	0.818	0.683289
UGAAGUUCAUCUGCACCAC	0.4542	0.21942	0.612	0.445	0.553	0.67	0.63966
GAAGUUCAUCUGCACCACC	0.5305	0.140794	0.64	0.437	0.547	0.675	0.582433
AAGUUCAUCUGCACCACCG	0.5869	0.150103	0.802	0.374	0.366	0.585	0.548781
AGUUCAUCUGCACCACCGG	0.3837	0.15703	0.713	0.416	0.44	0.616	0.522489
GUUCAUCUGCACCACCGGC	0.1309	0.0780657	0.769	0.33	0.386	0.593	0.397828
UUCAUCUGCACCACCGGCA	0.2177	0.0958428	0.669	0.348	0.332	0.539	0.460141
UCAUCUGCACCACCGGCAA	0.485	0.366224	0.62	0.577	0.629	0.714	0.435638
CAUCUGCACCACCGGCAAG	0.4068	0.254234	0.787	0.448	0.516	0.665	0.384075
AUCUGCACCACCGGCAAGC	0.06	0.0385169	0.583	0.166	0.245	0.44	0.408792
UCUGCACCACCGGCAAGCU	0.0435	0.115236	0.58	0.375	0.465	0.619	0.45429
CUGCACCACCGGCAAGCUG	0.324	0.0875732	0.863	0.396	0.447	0.626	0.374187
UGCACCACCGGCAAGCUGC	0.0382	0.0745691	0.638	0.291	0.291	0.523	0.422052
GCACCACCGGCAAGCUGCC	0.3537	0.072033	0.512	0.381	0.445	0.622	0.339461
CACCACCGGCAAGCUGCCC	0.2078	0.0383077	0.666	0.261	0.275	0.459	0.305703
ACCACCGGCAAGCUGCCCG	0.0465	0.136416	0.476	0.232	0.24	0.407	0.34906
CCACCGGCAAGCUGCCCGU	0.3878	0.118734	0.526	0.486	0.663	0.707	0.33559
CACCGGCAAGCUGCCCGUG	0.1962	0.123519	0.686	0.374	0.411	0.581	0.337143
ACCGGCAAGCUGCCCGUGC	0.1684	0.0914729	0.468	0.275	0.335	0.511	0.356934
CCGGCAAGCUGCCCGUGCC	0.4616	0.0611855	0.472	0.405	0.539	0.599	0.293277
CGGCAAGCUGCCCGUGCCC	0.276	0.0590596	0.547	0.358	0.444	0.559	0.300109
GGCAAGCUGCCCGUGCCCU	0.3066	0.131524	0.503	0.446	0.515	0.649	0.362624
GCAAGCUGCCCGUGCCCUG	0.5601	0.155966	0.554	0.463	0.555	0.628	0.351564
CAAGCUGCCCGUGCCCUGG	0.4631	0.0392991	0.52	0.376	0.308	0.46	0.322157
AAGCUGCCCGUGCCCUGGC	0.1803	0.0153794	0.478	0.225	0.254	0.376	0.344044
AGCUGCCCGUGCCCUGGCC	0.0849	0.032914	0.514	0.275	0.352	0.466	0.296684
GCUGCCCGUGCCCUGGCCC	0.2876	0.025813	0.544	0.273	0.308	0.433	0.243386
CUGCCCGUGCCCUGGCCCA	0.2639	0.0900999	0.481	0.467	0.497	0.564	0.289016
UGCCCGUGCCCUGGCCCAC	0.2368	0.026927	0.438	0.291	0.279	0.373	0.259109
GCCCGUGCCCUGGCCCACC	0.1496	0.0129139	0.373	0.33	0.358	0.448	0.258522
CCCGUGCCCUGGCCCACCC	0.0836	0.0202817	0.532	0.346	0.369	0.447	0.289175
CCGUGCCCUGGCCCACCCU	0.0509	0.03501	0.493	0.469	0.472	0.521	0.327393
CGUGCCCUGGCCCACCCUC	0.2925	0.0524722	0.507	0.388	0.48	0.557	0.294666
GUGCCCUGGCCCACCCUCG	0	0.0339155	0.485	0.364	0.388	0.498	0.303329
UGCCCUGGCCCACCCUCGU	0.0001	0.0356991	0.467	0.405	0.458	0.542	0.323954
GCCCUGGCCCACCCUCGUG	0.2278	0.0358919	0.551	0.416	0.377	0.487	0.28574
CCCUGGCCCACCCUCGUGA	0.2531	0.180895	0.588	0.518	0.611	0.651	0.303596
CCUGGCCCACCCUCGUGAC	0.3095	0.0910036	0.432	0.414	0.397	0.506	0.325863
CUGGCCCACCCUCGUGACC	0.2432	0.026195	0.487	0.267	0.33	0.467	0.289236
UGGCCCACCCUCGUGACCA	0.7133	0.127731	0.48	0.395	0.463	0.569	0.371737
GGCCCACCCUCGUGACCAC	0.5096	0.0355767	0.513	0.509	0.673	0.676	0.299106
GCCCACCCUCGUGACCACC	0.4392	0.0513731	0.568	0.32	0.315	0.471	0.311848
CCCACCCUCGUGACCACCC	0.2039	0.0575716	0.362	0.31	0.261	0.401	0.334583
CCACCCUCGUGACCACCCU	0.3394	0.0823615	0.535	0.527	0.552	0.637	0.46095
CACCCUCGUGACCACCCUG	0.265	0.150185	0.664	0.442	0.598	0.659	0.426253
ACCCUCGUGACCACCCUGA	0.3721	0.280602	0.578	0.464	0.585	0.68	0.470673
CCCUCGUGACCACCCUGAC	0.4244	0.0841587	0.567	0.475	0.676	0.685	0.435465
CCUCGUGACCACCCUGACC	0.5073	0.0631786	0.556	0.394	0.458	0.603	0.395252
CUCGUGACCACCCUGACCU	0.5698	0.0792985	0.576	0.393	0.478	0.647	0.465578
UCGUGACCACCCUGACCUA	0.5178	0.384911	0.662	0.599	0.784	0.806	0.534053
CGUGACCACCCUGACCUAC	0.4712	0.156342	0.693	0.437	0.53	0.662	0.503504
GUGACCACCCUGACCUACG	0.6614	0.074335	0.594	0.387	0.396	0.607	0.451584
UGACCACCCUGACCUACGG	0.4176	0.0771235	0.585	0.364	0.426	0.599	0.465616
GACCACCCUGACCUACGGC	0.3004	0.0806895	0.679	0.274	0.258	0.467	0.400777
ACCACCCUGACCUACGGCG	0.4521	0.206641	0.694	0.243	0.254	0.478	0.408657
CCACCCUGACCUACGGCGU	0.5678	0.133291	0.63	0.5	0.519	0.641	0.375389
CACCCUGACCUACGGCGUG	0.7433	0.102829	0.732	0.416	0.487	0.651	0.431284
ACCCUGACCUACGGCGUGC	0.6712	0.109727	0.548	0.274	0.352	0.548	0.424689
CCCUGACCUACGGCGUGCA	0.5576	0.305281	0.604	0.532	0.752	0.771	0.462857
CCUGACCUACGGCGUGCAG	0.4798	0.165407	0.704	0.442	0.57	0.675	0.447964
CUGACCUACGGCGUGCAGU	0.5634	0.123204	0.463	0.381	0.432	0.65	0.545177
UGACCUACGGCGUGCAGUG	0.5796	0.159719	0.515	0.383	0.481	0.654	0.577991
GACCUACGGCGUGCAGUGC	0.6014	0.0602994	0.623	0.36	0.403	0.621	0.528272
ACCUACGGCGUGCAGUGCU	0.5568	0.319018	0.747	0.394	0.389	0.643	0.581594
CCUACGGCGUGCAGUGCUU	0.7009	0.412163	0.566	0.598	0.682	0.793	0.565712
CUACGGCGUGCAGUGCUUC	0.5969	0.194191	0.606	0.37	0.415	0.62	0.515001
UACGGCGUGCAGUGCUUCA	0.5649	0.242618	0.45	0.489	0.648	0.742	0.572149
ACGGCGUGCAGUGCUUCAG	0.621	0.288218	0.657	0.405	0.511	0.665	0.537576
CGGCGUGCAGUGCUUCAGC	0.5909	0.160932	0.627	0.414	0.492	0.666	0.51457
GGCGUGCAGUGCUUCAGCC	0.7176	0.176051	0.559	0.412	0.469	0.652	0.531845
GCGUGCAGUGCUUCAGCCG	0.5073	0.190179	0.611	0.439	0.491	0.645	0.516173
CGUGCAGUGCUUCAGCCGC	0.7954	0.132217	0.528	0.419	0.357	0.569	0.513006
GUGCAGUGCUUCAGCCGCU	0.9024	0.0853357	0.644	0.498	0.486	0.685	0.606438
UGCAGUGCUUCAGCCGCUA	0.8199	0.277844	0.627	0.559	0.713	0.797	0.626456
GCAGUGCUUCAGCCGCUAC	0.7357	0.186386	0.532	0.504	0.538	0.673	0.577886
CAGUGCUUCAGCCGCUACC	0.8125	0.136786	0.581	0.365	0.381	0.604	0.569147
AGUGCUUCAGCCGCUACCC	0.8712	0.0865408	0.509	0.324	0.294	0.518	0.579234
GUGCUUCAGCCGCUACCCC	0.5804	0.0469891	0.666	0.329	0.387	0.573	0.546303
UGCUUCAGCCGCUACCCCG	0.5861	0.13863	0.742	0.322	0.307	0.489	0.474092
GCUUCAGCCGCUACCCCGA	0.7626	0.260637	0.624	0.604	0.652	0.765	0.518094
CUUCAGCCGCUACCCCGAC	0.6009	0.0670697	0.692	0.351	0.357	0.582	0.492772
UUCAGCCGCUACCCCGACC	0.3662	0.0141613	0.444	0.179	0.224	0.373	0.462073
UCAGCCGCUACCCCGACCA	0.584	0.066839	0.561	0.399	0.476	0.649	0.516339
CAGCCGCUACCCCGACCAC	0.3735	0.0973571	0.69	0.422	0.476	0.652	0.449885
AGCCGCUACCCCGACCACA	0.3358	0.245338	0.675	0.487	0.584	0.729	0.533173
GCCGCUACCCCGACCACAU	0.447	0.17622	0.529	0.61	0.804	0.841	0.513792
CCGCUACCCCGACCACAUG	0.4437	0.126677	0.643	0.495	0.59	0.677	0.508913
CGCUACCCCGACCACAUGA	0.4068	0.304365	0.549	0.582	0.686	0.767	0.542616
GCUACCCCGACCACAUGAA	0.4475	0.514779	0.533	0.63	0.793	0.883	0.640947
CUACCCCGACCACAUGAAG	0.3967	0.220886	0.543	0.44	0.525	0.655	0.629057
UACCCCGACCACAUGAAGC	0.3087	0.0805226	0.41	0.223	0.235	0.413	0.615906
ACCCCGACCACAUGAAGCA	0.6279	0.434726	0.581	0.504	0.666	0.757	0.620391
CCCCGACCACAUGAAGCAG	0.327	0.257392	0.853	0.488	0.634	0.695	0.513709
CCCGACCACAUGAAGCAGC	0.4048	0.248775	0.588	0.35	0.39	0.594	0.596632
CCGACCACAUGAAGCAGCA	0.5076	0.563479	0.496	0.621	0.804	0.858	0.648797
CGACCACAUGAAGCAGCAC	0.6239	0.207626	0.549	0.483	0.679	0.75	0.618086
GACCACAUGAAGCAGCACG	0.5006	0.161614	0.523	0.391	0.472	0.654	0.61377
ACCACAUGAAGCAGCACGA	0.7072	0.610605	0.547	0.555	0.713	0.805	0.659961
CCACAUGAAGCAGCACGAC	0.6717	0.269567	0.624	0.446	0.442	0.633	0.607985
CACAUGAAGCAGCACGACU	0.6446	0.52409	0.569	0.528	0.68	0.797	0.681646
ACAUGAAGCAGCACGACUU	0.8271	0.630746	0.624	0.581	0.765	0.845	0.72521
CAUGAAGCAGCACGACUUC	0.662	0.485986	0.664	0.489	0.667	0.757	0.625814
AUGAAGCAGCACGACUUCU	0.6742	0.242662	0.772	0.425	0.485	0.699	0.675835
UGAAGCAGCACGACUUCUU	0.6355	0.463211	0.665	0.518	0.687	0.783	0.756561
GAAGCAGCACGACUUCUUC	0.6469	0.371452	0.686	0.519	0.628	0.754	0.663708
AAGCAGCACGACUUCUUCA	0.5099	0.57253	0.753	0.542	0.63	0.804	0.672186
AGCAGCACGACUUCUUCAA	0.5294	0.815695	0.577	0.616	0.727	0.857	0.704477
GCAGCACGACUUCUUCAAG	0.6347	0.568985	0.712	0.542	0.689	0.805	0.620184
CAGCACGACUUCUUCAAGU	0.7779	0.53783	0.594	0.502	0.567	0.775	0.682936
AGCACGACUUCUUCAAGUC	0.7648	0.564682	0.421	0.466	0.491	0.703	0.674022
GCACGACUUCUUCAAGUCC	0.7822	0.361612	0.542	0.486	0.656	0.771	0.624359
CACGACUUCUUCAAGUCCG	0.7576	0.472508	0.694	0.447	0.461	0.695	0.636581
ACGACUUCUUCAAGUCCGC	0.5206	0.428199	0.557	0.399	0.41	0.621	0.586744
CGACUUCUUCAAGUCCGCC	0.4401	0.284982	0.623	0.37	0.5	0.636	0.534207
GACUUCUUCAAGUCCGCCA	0.5678	0.546794	0.675	0.569	0.747	0.795	0.600089
ACUUCUUCAAGUCCGCCAU	0.5893	0.507888	0.691	0.564	0.71	0.76	0.625446
CUUCUUCAAGUCCGCCAUG	0.5138	0.2332	0.768	0.427	0.398	0.583	0.572863
UUCUUCAAGUCCGCCAUGC	0.3118	0.0671054	0.717	0.207	0.252	0.425	0.562801
UCUUCAAGUCCGCCAUGCC	0.4394	0.143493	0.582	0.331	0.387	0.513	0.53201
CUUCAAGUCCGCCAUGCCC	0.5105	0.0729418	0.778	0.345	0.362	0.536	0.608768
UUCAAGUCCGCCAUGCCCG	0.3737	0.0441272	0.767	0.216	0.244	0.412	0.559301
UCAAGUCCGCCAUGCCCGA	0.4723	0.156299	0.683	0.483	0.62	0.7	0.509414
CAAGUCCGCCAUGCCCGAA	0.488	0.208038	0.864	0.547	0.689	0.726	0.51046
AAGUCCGCCAUGCCCGAAG	0.4083	0.0669568	0.62	0.337	0.391	0.55	0.483118
AGUCCGCCAUGCCCGAAGG	0.4708	0.0888899	0.526	0.389	0.503	0.62	0.466804
GUCCGCCAUGCCCGAAGGC	0.866	0.0280647	0.705	0.254	0.307	0.468	0.398604
UCCGCCAUGCCCGAAGGCU	0.4609	0.106813	0.604	0.314	0.291	0.458	0.421729
CCGCCAUGCCCGAAGGCUA	0.6766	0.462674	0.554	0.691	0.788	0.78	0.456637
CGCCAUGCCCGAAGGCUAC	0.6192	0.184487	0.592	0.515	0.641	0.686	0.438873
GCCAUGCCCGAAGGCUACG	0.676	0.142772	0.443	0.366	0.449	0.598	0.425199
CCAUGCCCGAAGGCUACGU	0.5584	0.172825	0.466	0.44	0.552	0.639	0.499456
CAUGCCCGAAGGCUACGUC	0.3733	0.170543	0.433	0.371	0.341	0.528	0.475791
AUGCCCGAAGGCUACGUCC	0.1764	0.0772405	0.399	0.281	0.319	0.517	0.494422
UGCCCGAAGGCUACGUCCA	0.5302	0.347277	0.459	0.522	0.663	0.756	0.505952
GCCCGAAGGCUACGUCCAG	0.3942	0.19131	0.667	0.51	0.62	0.709	0.481049
CCCGAAGGCUACGUCCAGG	0.4419	0.21441	0.529	0.38	0.378	0.581	0.464918
CCGAAGGCUACGUCCAGGA	0.3791	0.403613	0.307	0.557	0.676	0.747	0.556031
CGAAGGCUACGUCCAGGAG	0.4391	0.168061	0.461	0.531	0.707	0.759	0.537052
GAAGGCUACGUCCAGGAGC	0.383	0.0633879	0.416	0.367	0.442	0.621	0.54809
AAGGCUACGUCCAGGAGCG	0.5078	0.091484	0.428	0.357	0.38	0.584	0.588118
AGGCUACGUCCAGGAGCGC	0.4317	0.09417	0.604	0.301	0.319	0.492	0.479102
GGCUACGUCCAGGAGCGCA	0.6867	0.197428	0.63	0.555	0.721	0.772	0.541141
GCUACGUCCAGGAGCGCAC	0.5742	0.15886	0.434	0.456	0.535	0.684	0.526532
CUACGUCCAGGAGCGCACC	0.4522	0.0512903	0.311	0.327	0.265	0.456	0.453887
UACGUCCAGGAGCGCACCA	0.3743	0.108274	0.471	0.385	0.373	0.567	0.531399
ACGUCCAGGAGCGCACCAU	0.6779	0.187813	0.6	0.463	0.558	0.665	0.527773
CGUCCAGGAGCGCACCAUC	0.5401	0.0776498	0.528	0.498	0.637	0.693	0.467716
GUCCAGGAGCGCACCAUCU	0.7903	0.0749908	0.484	0.511	0.586	0.71	0.568373
UCCAGGAGCGCACCAUCUU	0.6825	0.183442	0.474	0.491	0.575	0.671	0.617163
CCAGGAGCGCACCAUCUUC	0.5642	0.171931	0.487	0.512	0.534	0.62	0.595092
CAGGAGCGCACCAUCUUCU	0.568	0.376311	0.646	0.509	0.604	0.713	0.629507
AGGAGCGCACCAUCUUCUU	0.9383	0.377292	0.546	0.569	0.753	0.773	0.643143
GGAGCGCACCAUCUUCUUC	0.6087	0.169532	0.559	0.516	0.697	0.732	0.603771
GAGCGCACCAUCUUCUUCA	0.7263	0.459237	0.57	0.587	0.682	0.76	0.66452
AGCGCACCAUCUUCUUCAA	0.748	0.702146	0.55	0.705	0.787	0.835	0.691109
GCGCACCAUCUUCUUCAAG	0.4989	0.452678	0.655	0.476	0.497	0.635	0.606361
CGCACCAUCUUCUUCAAGG	0.7054	0.532628	0.488	0.439	0.452	0.619	0.612351
GCACCAUCUUCUUCAAGGA	0.7917	0.677719	0.482	0.695	0.807	0.841	0.687653
CACCAUCUUCUUCAAGGAC	0.5707	0.619337	0.577	0.459	0.584	0.68	0.651735
ACCAUCUUCUUCAAGGACG	0.6043	0.650266	0.455	0.379	0.324	0.543	0.634616
CCAUCUUCUUCAAGGACGA	0.8271	0.687489	0.567	0.697	0.862	0.944	0.619533
CAUCUUCUUCAAGGACGAC	0.4019	0.527066	0.652	0.437	0.577	0.695	0.650461
AUCUUCUUCAAGGACGACG	0.3767	0.262581	0.473	0.257	0.327	0.559	0.630855
UCUUCUUCAAGGACGACGG	0.2921	0.388862	0.561	0.373	0.469	0.651	0.576707
CUUCUUCAAGGACGACGGC	0.3141	0.157439	0.75	0.341	0.359	0.603	0.507216
UUCUUCAAGGACGACGGCA	0.4472	0.306259	0.747	0.354	0.369	0.626	0.53793
UCUUCAAGGACGACGGCAA	0.6909	0.701322	0.483	0.587	0.752	0.85	0.54636
CUUCAAGGACGACGGCAAC	0.5747	0.321267	0.627	0.452	0.519	0.706	0.559458
UUCAAGGACGACGGCAACU	0.5396	0.108068	0.565	0.303	0.31	0.603	0.615541
UCAAGGACGACGGCAACUA	0.7214	0.448006	0.524	0.528	0.675	0.809	0.625349
CAAGGACGACGGCAACUAC	0.4707	0.475731	0.699	0.556	0.691	0.784	0.620389
AAGGACGACGGCAACUACA	0.634	0.587995	0.644	0.538	0.663	0.815	0.666994
AGGACGACGGCAACUACAA	0.6252	0.757235	0.528	0.66	0.84	0.964	0.681928
GGACGACGGCAACUACAAG	0.5323	0.43508	0.724	0.579	0.748	0.848	0.633323
GACGACGGCAACUACAAGA	0.5785	0.637118	0.574	0.576	0.709	0.867	0.667134
ACGACGGCAACUACAAGAC	0.4483	0.5	0.444	0.409	0.349	0.629	0.656338
CGACGGCAACUACAAGACC	0.8045	0.342484	0.516	0.483	0.504	0.71	0.624395
GACGGCAACUACAAGACCC	0.7003	0.206649	0.59	0.434	0.501	0.692	0.675215
ACGGCAACUACAAGACCCG	0.6933	0.438831	0.615	0.395	0.459	0.631	0.626509
CGGCAACUACAAGACCCGC	0.496	0.294274	0.685	0.419	0.454	0.607	0.622816
GGCAACUACAAGACCCGCG	0.5065	0.281508	0.7	0.41	0.463	0.653	0.623732
GCAACUACAAGACCCGCGC	0.4784	0.274505	0.536	0.406	0.47	0.655	0.629848
CAACUACAAGACCCGCGCC	0.5341	0.139856	0.595	0.351	0.292	0.499	0.54439
AACUACAAGACCCGCGCCG	0.3459	0.0948169	0.697	0.242	0.247	0.453	0.528701
ACUACAAGACCCGCGCCGA	0.5404	0.373992	0.706	0.495	0.657	0.767	0.569756
CUACAAGACCCGCGCCGAG	0.748	0.0870919	0.82	0.399	0.515	0.666	0.525339
UACAAGACCCGCGCCGAGG	0.5218	0.044595	0.616	0.219	0.266	0.469	0.481446
ACAAGACCCGCGCCGAGGU	0.589	0.158967	0.602	0.394	0.496	0.66	0.457703
CAAGACCCGCGCCGAGGUG	0.4487	0.0687733	0.877	0.373	0.44	0.622	0.449682
AAGACCCGCGCCGAGGUGA	0.4757	0.14928	0.66	0.41	0.475	0.648	0.551659
AGACCCGCGCCGAGGUGAA	0.7932	0.237312	0.522	0.571	0.778	0.819	0.572809
GACCCGCGCCGAGGUGAAG	0.7187	0.0648287	0.659	0.424	0.544	0.646	0.499468
ACCCGCGCCGAGGUGAAGU	0.5745	0.162822	0.499	0.329	0.337	0.538	0.566634
CCCGCGCCGAGGUGAAGUU	0.5495	0.353281	0.506	0.542	0.636	0.71	0.502838
CCGCGCCGAGGUGAAGUUC	0.2813	0.218189	0.585	0.433	0.501	0.629	0.52371
CGCGCCGAGGUGAAGUUCG	0.766	0.362798	0.413	0.457	0.535	0.674	0.530943
GCGCCGAGGUGAAGUUCGA	0.8744	0.493882	0.561	0.69	0.846	0.957	0.596386
CGCCGAGGUGAAGUUCGAG	0.666	0.384204	0.636	0.471	0.597	0.696	0.626417
GCCGAGGUGAAGUUCGAGG	0.4735	0.376254	0.531	0.403	0.383	0.625	0.635847
CCGAGGUGAAGUUCGAGGG	0.6511	0.287655	0.667	0.444	0.526	0.66	0.615726
CGAGGUGAAGUUCGAGGGC	0.4011	0.226344	0.627	0.42	0.395	0.6	0.58252
GAGGUGAAGUUCGAGGGCG	0.5814	0.202989	0.679	0.397	0.459	0.631	0.586007
AGGUGAAGUUCGAGGGCGA	0.7605	0.538147	0.612	0.636	0.813	0.863	0.625522
GGUGAAGUUCGAGGGCGAC	0.6814	0.140813	0.631	0.477	0.536	0.677	0.602354
GUGAAGUUCGAGGGCGACA	0.6896	0.359527	0.608	0.528	0.638	0.768	0.586854
UGAAGUUCGAGGGCGACAC	0.6649	0.21332	0.497	0.365	0.311	0.536	0.58628
GAAGUUCGAGGGCGACACC	0.5184	0.0785955	0.611	0.424	0.371	0.597	0.557508
AAGUUCGAGGGCGACACCC	0.3857	0.0565976	0.777	0.241	0.258	0.485	0.478284
AGUUCGAGGGCGACACCCU	0.537	0.168109	0.599	0.516	0.524	0.699	0.530521
GUUCGAGGGCGACACCCUG	0.5899	0.0506718	0.891	0.474	0.597	0.716	0.417244
UUCGAGGGCGACACCCUGG	0.2694	0.0231845	0.725	0.256	0.258	0.45	0.425413
UCGAGGGCGACACCCUGGU	0.3261	0.0705881	0.671	0.359	0.315	0.547	0.413064
CGAGGGCGACACCCUGGUG	0.2529	0.0604355	0.903	0.49	0.587	0.704	0.354289
GAGGGCGACACCCUGGUGA	0.3928	0.178291	0.792	0.514	0.619	0.744	0.434334
AGGGCGACACCCUGGUGAA	0.5557	0.418044	0.537	0.639	0.802	0.84	0.515382
GGGCGACACCCUGGUGAAC	0.443	0.105172	0.601	0.467	0.513	0.628	0.466092
GGCGACACCCUGGUGAACC	0.62	0.0927701	0.507	0.332	0.321	0.533	0.450826
GCGACACCCUGGUGAACCG	0.8095	0.159308	0.533	0.479	0.447	0.623	0.440536
CGACACCCUGGUGAACCGC	0.3844	0.114858	0.703	0.348	0.3	0.488	0.482492
GACACCCUGGUGAACCGCA	0.5135	0.403223	0.611	0.534	0.542	0.673	0.604027
ACACCCUGGUGAACCGCAU	0.7563	0.24108	0.682	0.551	0.695	0.721	0.557973
CACCCUGGUGAACCGCAUC	0.66	0.110196	0.593	0.442	0.47	0.57	0.532015
ACCCUGGUGAACCGCAUCG	0.5081	0.233809	0.698	0.314	0.352	0.524	0.491806
CCCUGGUGAACCGCAUCGA	0.8286	0.292869	0.725	0.591	0.785	0.792	0.534024
CCUGGUGAACCGCAUCGAG	0.6413	0.245498	0.83	0.524	0.674	0.701	0.515912
CUGGUGAACCGCAUCGAGC	0.5562	0.117742	0.516	0.349	0.422	0.575	0.504108
UGGUGAACCGCAUCGAGCU	0.6168	0.213656	0.597	0.469	0.613	0.685	0.605933
GGUGAACCGCAUCGAGCUG	0.5774	0.139687	0.887	0.517	0.675	0.743	0.501497
GUGAACCGCAUCGAGCUGA	0.7125	0.297618	0.885	0.481	0.49	0.665	0.621067
UGAACCGCAUCGAGCUGAA	0.7765	0.486431	0.53	0.599	0.634	0.701	0.662779
GAACCGCAUCGAGCUGAAG	0.6941	0.222674	0.685	0.487	0.496	0.62	0.624592
AACCGCAUCGAGCUGAAGG	0.5252	0.121178	0.704	0.285	0.293	0.497	0.613144
ACCGCAUCGAGCUGAAGGG	0.7009	0.189813	0.678	0.341	0.339	0.507	0.558941
CCGCAUCGAGCUGAAGGGC	0.3751	0.138918	0.812	0.343	0.4	0.528	0.496298
CGCAUCGAGCUGAAGGGCA	0.8091	0.428671	0.64	0.572	0.707	0.738	0.573496
GCAUCGAGCUGAAGGGCAU	0.8365	0.38491	0.591	0.682	0.839	0.864	0.630739
CAUCGAGCUGAAGGGCAUC	0.7267	0.0974278	0.481	0.427	0.534	0.598	0.616391
AUCGAGCUGAAGGGCAUCG	0.467	0.0626553	0.531	0.251	0.255	0.405	0.564385
UCGAGCUGAAGGGCAUCGA	0.5202	0.271422	0.695	0.471	0.634	0.679	0.612978
CGAGCUGAAGGGCAUCGAC	0.6553	0.241225	0.751	0.524	0.655	0.719	0.591714
GAGCUGAAGGGCAUCGACU	0.605	0.25145	0.719	0.526	0.605	0.726	0.643901
AGCUGAAGGGCAUCGACUU	0.8001	0.404022	0.598	0.592	0.743	0.781	0.676991
GCUGAAGGGCAUCGACUUC	0.6655	0.356442	0.651	0.52	0.566	0.656	0.616319
CUGAAGGGCAUCGACUUCA	0.7436	0.421981	0.629	0.538	0.613	0.708	0.700612
UGAAGGGCAUCGACUUCAA	0.6404	0.681022	0.467	0.689	0.784	0.807	0.712726
GAAGGGCAUCGACUUCAAG	0.5947	0.367744	0.674	0.538	0.709	0.743	0.686227
AAGGGCAUCGACUUCAAGG	0.4318	0.238362	0.689	0.327	0.328	0.53	0.66619
AGGGCAUCGACUUCAAGGA	0.7995	0.545356	0.555	0.578	0.697	0.752	0.644996
GGGCAUCGACUUCAAGGAG	0.5823	0.345394	0.867	0.557	0.716	0.754	0.637895
GGCAUCGACUUCAAGGAGG	0.8301	0.269336	0.619	0.46	0.458	0.662	0.620007
GCAUCGACUUCAAGGAGGA	0.919	0.578382	0.46	0.675	0.76	0.832	0.643473
CAUCGACUUCAAGGAGGAC	0.5173	0.180109	0.536	0.437	0.439	0.613	0.636461
AUCGACUUCAAGGAGGACG	0.1956	0.153919	0.462	0.243	0.251	0.473	0.591435
UCGACUUCAAGGAGGACGG	0.442	0.256369	0.593	0.346	0.437	0.629	0.593521
CGACUUCAAGGAGGACGGC	0.4217	0.149708	0.783	0.387	0.421	0.632	0.537616
GACUUCAAGGAGGACGGCA	0.5368	0.41643	0.722	0.518	0.646	0.76	0.614371
ACUUCAAGGAGGACGGCAA	0.8676	0.656893	0.429	0.642	0.801	0.858	0.636268
CUUCAAGGAGGACGGCAAC	0.6285	0.264436	0.464	0.441	0.453	0.616	0.60838
UUCAAGGAGGACGGCAACA	0.682	0.260132	0.494	0.383	0.417	0.637	0.683801
UCAAGGAGGACGGCAACAU	0.9074	0.361421	0.584	0.47	0.574	0.69	0.689794
CAAGGAGGACGGCAACAUC	0.7147	0.155237	0.713	0.539	0.662	0.707	0.654046
AAGGAGGACGGCAACAUCC	0.3098	0.126488	0.676	0.365	0.394	0.573	0.681528
AGGAGGACGGCAACAUCCU	0.6857	0.253514	0.661	0.537	0.704	0.753	0.64207
GGAGGACGGCAACAUCCUG	0.4072	0.196873	0.971	0.576	0.76	0.77	0.605594
GAGGACGGCAACAUCCUGG	0.1523	0.179126	0.828	0.381	0.369	0.559	0.587716
AGGACGGCAACAUCCUGGG	0.8061	0.139692	0.636	0.368	0.315	0.49	0.627059
GGACGGCAACAUCCUGGGG	0.8166	0.0603083	0.848	0.45	0.469	0.564	0.52293
GACGGCAACAUCCUGGGGC	0.2824	0.0863553	0.729	0.265	0.271	0.428	0.572436
ACGGCAACAUCCUGGGGCA	0.8416	0.376396	0.559	0.55	0.567	0.608	0.626897
CGGCAACAUCCUGGGGCAC	0.5535	0.115611	0.704	0.429	0.476	0.532	0.538704
GGCAACAUCCUGGGGCACA	0.6858	0.229981	0.598	0.554	0.68	0.685	0.622225
GCAACAUCCUGGGGCACAA	0.8443	0.48887	0.532	0.694	0.844	0.841	0.672864
CAACAUCCUGGGGCACAAG	0.7697	0.167607	0.606	0.471	0.446	0.526	0.675488
AACAUCCUGGGGCACAAGC	0.3947	0.102774	0.513	0.257	0.265	0.394	0.639086
ACAUCCUGGGGCACAAGCU	0.5551	0.223463	0.702	0.459	0.584	0.641	0.693104
CAUCCUGGGGCACAAGCUG	0.4512	0.163143	0.908	0.473	0.593	0.654	0.627
AUCCUGGGGCACAAGCUGG	0.329	0.0657556	0.81	0.329	0.345	0.506	0.594279
UCCUGGGGCACAAGCUGGA	0.6464	0.270628	0.697	0.472	0.655	0.69	0.621514
CCUGGGGCACAAGCUGGAG	0.2671	0.116437	0.802	0.455	0.554	0.604	0.571613
CUGGGGCACAAGCUGGAGU	0.9087	0.169517	0.716	0.433	0.527	0.649	0.606016
UGGGGCACAAGCUGGAGUA	0.6489	0.487754	0.644	0.552	0.737	0.743	0.695986
GGGGCACAAGCUGGAGUAC	0.508	0.185068	0.679	0.505	0.632	0.687	0.616517
GGGCACAAGCUGGAGUACA	0.8884	0.393504	0.709	0.622	0.718	0.797	0.704513
GGCACAAGCUGGAGUACAA	0.8995	0.671025	0.508	0.79	0.841	0.932	0.741981
GCACAAGCUGGAGUACAAC	0.8591	0.536533	0.582	0.483	0.454	0.643	0.745478
CACAAGCUGGAGUACAACU	0.7347	0.508358	0.525	0.541	0.547	0.718	0.802619
ACAAGCUGGAGUACAACUA	0.7766	0.864511	0.757	0.633	0.718	0.824	0.789087
CAAGCUGGAGUACAACUAC	0.776	0.480151	0.798	0.55	0.73	0.801	0.780997
AAGCUGGAGUACAACUACA	0.7417	0.61704	0.821	0.621	0.782	0.882	0.797208
AGCUGGAGUACAACUACAA	0.8159	0.878178	0.819	0.699	0.862	0.98	0.809826
GCUGGAGUACAACUACAAC	0.6999	0.638066	0.849	0.563	0.732	0.803	0.793619
CUGGAGUACAACUACAACA	0.7629	0.749591	0.81	0.618	0.763	0.846	0.786909
UGGAGUACAACUACAACAG	0.5626	0.72005	0.782	0.495	0.484	0.655	0.799182
GGAGUACAACUACAACAGC	0.7402	0.437945	0.885	0.523	0.665	0.764	0.782675
GAGUACAACUACAACAGCC	0.8532	0.5	0.882	0.446	0.474	0.656	0.799363
AGUACAACUACAACAGCCA	0.8116	0.775776	0.662	0.611	0.66	0.76	0.753257
GUACAACUACAACAGCCAC	0.7582	0.306266	0.813	0.492	0.552	0.673	0.774889
UACAACUACAACAGCCACA	0.6922	0.549543	0.755	0.459	0.49	0.679	0.797257
ACAACUACAACAGCCACAA	0.7	0.779364	0.696	0.598	0.673	0.776	0.769038
CAACUACAACAGCCACAAC	0.6817	0.597844	0.804	0.518	0.688	0.735	0.748273
AACUACAACAGCCACAACG	0.6852	0.452256	0.703	0.33	0.37	0.581	0.72845
ACUACAACAGCCACAACGU	0.9137	0.591864	0.699	0.505	0.662	0.747	0.723179
CUACAACAGCCACAACGUC	0.8553	0.31661	0.864	0.431	0.546	0.671	0.676777
UACAACAGCCACAACGUCU	0.7931	0.33998	0.738	0.417	0.454	0.617	0.755089
ACAACAGCCACAACGUCUA	0.9191	0.789738	0.728	0.622	0.792	0.856	0.726649
CAACAGCCACAACGUCUAU	0.7833	0.517112	0.937	0.628	0.806	0.844	0.726092
AACAGCCACAACGUCUAUA	0.7312	0.644779	0.745	0.495	0.626	0.731	0.761797
ACAGCCACAACGUCUAUAU	0.7434	0.681786	0.636	0.565	0.767	0.783	0.735056
CAGCCACAACGUCUAUAUC	0.7199	0.417135	0.723	0.511	0.665	0.71	0.709117
AGCCACAACGUCUAUAUCA	0.7587	0.757678	0.735	0.584	0.727	0.792	0.752324
GCCACAACGUCUAUAUCAU	0.9668	0.741473	0.677	0.692	0.837	0.893	0.708459
CCACAACGUCUAUAUCAUG	0.8794	0.695023	0.829	0.579	0.719	0.73	0.741889
CACAACGUCUAUAUCAUGG	0.6459	0.641893	0.586	0.434	0.405	0.588	0.728081
ACAACGUCUAUAUCAUGGC	0.2748	0.5	0.587	0.375	0.499	0.605	0.741411
CAACGUCUAUAUCAUGGCC	0.5301	0.366092	0.73	0.45	0.626	0.649	0.672898
AACGUCUAUAUCAUGGCCG	0.336	0.363126	0.867	0.289	0.311	0.477	0.68922
ACGUCUAUAUCAUGGCCGA	0.687	0.653939	0.765	0.628	0.82	0.843	0.662117
CGUCUAUAUCAUGGCCGAC	0.5555	0.29143	0.844	0.475	0.663	0.691	0.595676
GUCUAUAUCAUGGCCGACA	0.4375	0.32786	0.602	0.539	0.673	0.762	0.693647
UCUAUAUCAUGGCCGACAA	0.697	0.603678	0.611	0.641	0.804	0.831	0.72148
CUAUAUCAUGGCCGACAAG	0.605	0.442843	0.761	0.497	0.494	0.644	0.682044
UAUAUCAUGGCCGACAAGC	0.3407	0.103647	0.689	0.209	0.252	0.452	0.701394
AUAUCAUGGCCGACAAGCA	0.8553	0.232508	0.684	0.558	0.722	0.766	0.705539
UAUCAUGGCCGACAAGCAG	0.6107	0.164789	0.998	0.41	0.488	0.642	0.678704
AUCAUGGCCGACAAGCAGA	0.6607	0.301197	0.75	0.485	0.567	0.734	0.660919
UCAUGGCCGACAAGCAGAA	0.729	0.487298	0.812	0.557	0.738	0.817	0.713028
CAUGGCCGACAAGCAGAAG	0.3802	0.224889	0.755	0.46	0.537	0.666	0.721797
AUGGCCGACAAGCAGAAGA	0.6246	0.275844	0.623	0.46	0.588	0.753	0.758104
UGGCCGACAAGCAGAAGAA	0.8216	0.55851	0.503	0.615	0.806	0.881	0.717696
GGCCGACAAGCAGAAGAAC	0.6325	0.341306	0.595	0.522	0.629	0.755	0.718285
GCCGACAAGCAGAAGAACG	0.9076	0.590828	0.584	0.467	0.479	0.693	0.66869
CCGACAAGCAGAAGAACGG	0.8389	0.416839	0.51	0.47	0.438	0.652	0.722742
CGACAAGCAGAAGAACGGC	0.7605	0.350717	0.521	0.422	0.42	0.629	0.727968
GACAAGCAGAAGAACGGCA	0.8426	0.552058	0.522	0.581	0.768	0.863	0.769833
ACAAGCAGAAGAACGGCAU	0.7288	0.656666	0.584	0.549	0.673	0.756	0.804214
CAAGCAGAAGAACGGCAUC	0.7226	0.283983	0.518	0.488	0.539	0.662	0.745237
AAGCAGAAGAACGGCAUCA	0.7894	0.454795	0.556	0.499	0.641	0.748	0.767004
AGCAGAAGAACGGCAUCAA	0.7319	0.736806	0.521	0.652	0.833	0.893	0.786239
GCAGAAGAACGGCAUCAAG	0.6215	0.608189	0.655	0.598	0.775	0.806	0.734633
CAGAAGAACGGCAUCAAGG	0.7329	0.404947	0.503	0.428	0.444	0.63	0.740556
AGAAGAACGGCAUCAAGGU	0.8246	0.539907	0.423	0.528	0.575	0.7	0.739349
GAAGAACGGCAUCAAGGUG	0.6843	0.249432	0.719	0.512	0.708	0.747	0.727947
AAGAACGGCAUCAAGGUGA	0.7062	0.444691	0.609	0.503	0.563	0.7	0.757347
AGAACGGCAUCAAGGUGAA	0.9147	0.809399	0.45	0.693	0.803	0.852	0.727245
GAACGGCAUCAAGGUGAAC	0.7428	0.197081	0.635	0.469	0.651	0.678	0.713111
AACGGCAUCAAGGUGAACU	0.5925	0.387577	0.503	0.371	0.379	0.561	0.726702
ACGGCAUCAAGGUGAACUU	0.8702	0.655679	0.589	0.589	0.717	0.734	0.723837
CGGCAUCAAGGUGAACUUC	0.7062	0.367567	0.802	0.534	0.67	0.707	0.701218
GGCAUCAAGGUGAACUUCA	0.9406	0.766497	0.584	0.682	0.804	0.855	0.768265
GCAUCAAGGUGAACUUCAA	0.9063	0.894233	0.53	0.839	0.878	1.014	0.746866
CAUCAAGGUGAACUUCAAG	0.855	0.573802	0.567	0.519	0.536	0.656	0.762483
AUCAAGGUGAACUUCAAGA	0.7714	0.741677	0.425	0.478	0.494	0.705	0.761354
UCAAGGUGAACUUCAAGAU	0.9603	0.762695	0.645	0.554	0.737	0.809	0.754235
CAAGGUGAACUUCAAGAUC	0.9371	0.585753	0.742	0.541	0.652	0.756	0.781027
AAGGUGAACUUCAAGAUCC	0.9386	0.335585	0.717	0.425	0.47	0.65	0.773381
AGGUGAACUUCAAGAUCCG	0.9327	0.643794	0.747	0.524	0.73	0.762	0.76477
GGUGAACUUCAAGAUCCGC	0.726	0.299144	0.917	0.455	0.624	0.691	0.736625
GUGAACUUCAAGAUCCGCC	0.5676	0.274214	0.695	0.315	0.311	0.503	0.691744
UGAACUUCAAGAUCCGCCA	0.7809	0.56677	0.607	0.567	0.577	0.665	0.749816
GAACUUCAAGAUCCGCCAC	0.7505	0.251048	0.816	0.478	0.454	0.619	0.678931
AACUUCAAGAUCCGCCACA	0.6581	0.464697	0.842	0.464	0.491	0.674	0.709473
ACUUCAAGAUCCGCCACAA	0.8453	0.681847	0.668	0.642	0.759	0.812	0.659688
CUUCAAGAUCCGCCACAAC	0.6902	0.20049	0.709	0.459	0.605	0.68	0.638651
UUCAAGAUCCGCCACAACA	0.8189	0.273841	0.574	0.47	0.569	0.699	0.667322
UCAAGAUCCGCCACAACAU	0.8001	0.354001	0.708	0.542	0.684	0.746	0.659676
CAAGAUCCGCCACAACAUC	0.5762	0.27385	0.848	0.49	0.583	0.684	0.58326
AAGAUCCGCCACAACAUCG	0.6221	0.157666	0.862	0.355	0.381	0.542	0.588405
AGAUCCGCCACAACAUCGA	0.8025	0.533517	0.782	0.561	0.762	0.807	0.603679
GAUCCGCCACAACAUCGAG	0.5792	0.238737	0.969	0.506	0.677	0.713	0.577801
AUCCGCCACAACAUCGAGG	0.3676	0.0975405	0.834	0.228	0.253	0.433	0.551235
UCCGCCACAACAUCGAGGA	0.7777	0.294161	0.693	0.437	0.443	0.586	0.564142
CCGCCACAACAUCGAGGAC	0.2922	0.228854	0.864	0.465	0.585	0.661	0.485188
CGCCACAACAUCGAGGACG	0.3641	0.286997	0.806	0.351	0.352	0.573	0.479957
GCCACAACAUCGAGGACGG	0.7344	0.211754	0.637	0.48	0.627	0.711	0.522553
CCACAACAUCGAGGACGGC	0.5045	0.138832	0.737	0.366	0.441	0.576	0.457939
CACAACAUCGAGGACGGCA	0.4256	0.585973	0.575	0.484	0.517	0.663	0.529251
ACAACAUCGAGGACGGCAG	0.4976	0.310166	0.629	0.444	0.593	0.686	0.521819
CAACAUCGAGGACGGCAGC	0.4107	0.118473	0.702	0.386	0.511	0.646	0.465633
AACAUCGAGGACGGCAGCG	0.2207	0.0797688	0.804	0.195	0.253	0.462	0.473537
ACAUCGAGGACGGCAGCGU	0.4668	0.168607	0.748	0.41	0.54	0.673	0.452763
CAUCGAGGACGGCAGCGUG	0.5556	0.14794	0.913	0.49	0.639	0.703	0.405687
AUCGAGGACGGCAGCGUGC	0.299	0.0290501	0.671	0.255	0.291	0.527	0.402514
UCGAGGACGGCAGCGUGCA	0.3745	0.200158	0.585	0.432	0.552	0.695	0.431797
CGAGGACGGCAGCGUGCAG	0.2754	0.116306	0.791	0.513	0.676	0.751	0.429609
GAGGACGGCAGCGUGCAGC	0.2011	0.0678165	0.673	0.265	0.284	0.521	0.416622
AGGACGGCAGCGUGCAGCU	0.2623	0.17302	0.501	0.446	0.535	0.698	0.525119
GGACGGCAGCGUGCAGCUC	0.3997	0.0433967	0.678	0.458	0.457	0.651	0.397626
GACGGCAGCGUGCAGCUCG	0.3047	0.0905646	0.666	0.395	0.373	0.595	0.391493
ACGGCAGCGUGCAGCUCGC	0.3153	0.0830946	0.529	0.353	0.308	0.518	0.399489
CGGCAGCGUGCAGCUCGCC	0.2787	0.042073	0.622	0.33	0.325	0.486	0.340083
GGCAGCGUGCAGCUCGCCG	0.156	0.093228	0.653	0.365	0.399	0.581	0.334466
GCAGCGUGCAGCUCGCCGA	0.4576	0.205823	0.604	0.599	0.749	0.827	0.377753
CAGCGUGCAGCUCGCCGAC	0.3052	0.11778	0.609	0.403	0.357	0.58	0.34182
AGCGUGCAGCUCGCCGACC	0.3625	0.0466512	0.512	0.256	0.249	0.471	0.318946
GCGUGCAGCUCGCCGACCA	0.6215	0.152516	0.618	0.604	0.798	0.849	0.377223
CGUGCAGCUCGCCGACCAC	0.5446	0.0974179	0.637	0.488	0.597	0.692	0.320365
GUGCAGCUCGCCGACCACU	0.5692	0.0512388	0.529	0.421	0.373	0.626	0.466855
UGCAGCUCGCCGACCACUA	0.5641	0.266982	0.559	0.549	0.689	0.782	0.532117
GCAGCUCGCCGACCACUAC	0.5122	0.0848461	0.615	0.525	0.529	0.685	0.43924
CAGCUCGCCGACCACUACC	0.4993	0.0705442	0.626	0.33	0.336	0.575	0.412389
AGCUCGCCGACCACUACCA	0.6464	0.358748	0.525	0.527	0.571	0.739	0.49303
GCUCGCCGACCACUACCAG	0.3438	0.147142	0.769	0.467	0.602	0.718	0.394167
CUCGCCGACCACUACCAGC	0.3231	0.0721537	0.578	0.315	0.319	0.544	0.368639
UCGCCGACCACUACCAGCA	0.7412	0.261572	0.477	0.455	0.449	0.644	0.457217
CGCCGACCACUACCAGCAG	0.3865	0.120935	0.667	0.52	0.679	0.755	0.40898
GCCGACCACUACCAGCAGA	0.5869	0.347213	0.757	0.591	0.741	0.875	0.51478
CCGACCACUACCAGCAGAA	0.7821	0.568378	0.474	0.609	0.784	0.876	0.603136
CGACCACUACCAGCAGAAC	0.5745	0.218824	0.383	0.502	0.54	0.702	0.516941
GACCACUACCAGCAGAACA	0.7782	0.429157	0.503	0.601	0.794	0.877	0.559314
ACCACUACCAGCAGAACAC	0.7921	0.438311	0.465	0.412	0.48	0.664	0.584067
CCACUACCAGCAGAACACC	0.5261	0.279523	0.516	0.403	0.387	0.571	0.523882
CACUACCAGCAGAACACCC	0.4668	0.242977	0.605	0.379	0.454	0.621	0.526089
ACUACCAGCAGAACACCCC	0.376	0.206507	0.567	0.322	0.362	0.553	0.539597
CUACCAGCAGAACACCCCC	0.5307	0.0718086	0.608	0.367	0.482	0.601	0.502102
UACCAGCAGAACACCCCCA	0.6458	0.137481	0.699	0.442	0.512	0.653	0.518715
ACCAGCAGAACACCCCCAU	0.5593	0.274251	0.675	0.48	0.602	0.678	0.520867
CCAGCAGAACACCCCCAUC	0.3782	0.0994615	0.649	0.488	0.622	0.657	0.441747
CAGCAGAACACCCCCAUCG	0.3049	0.16192	0.592	0.394	0.451	0.59	0.427481
AGCAGAACACCCCCAUCGG	0.288	0.118846	0.578	0.408	0.51	0.609	0.480858
GCAGAACACCCCCAUCGGC	0.2942	0.110639	0.678	0.384	0.515	0.591	0.392033
CAGAACACCCCCAUCGGCG	0.531	0.0939324	0.643	0.313	0.304	0.46	0.39678
AGAACACCCCCAUCGGCGA	0.5663	0.234064	0.511	0.541	0.625	0.689	0.42957
GAACACCCCCAUCGGCGAC	0.3382	0.067308	0.642	0.365	0.496	0.599	0.292847
AACACCCCCAUCGGCGACG	0.1855	0.0392017	0.554	0.169	0.23	0.378	0.328942
ACACCCCCAUCGGCGACGG	0.2081	0.0355296	0.584	0.267	0.269	0.434	0.280412
CACCCCCAUCGGCGACGGC	0.1937	0.0271687	0.668	0.285	0.359	0.496	0.243548
ACCCCCAUCGGCGACGGCC	0.3626	0.029834	0.493	0.183	0.249	0.38	0.260942
CCCCCAUCGGCGACGGCCC	0.1746	0.0439449	0.425	0.349	0.441	0.52	0.259724
CCCCAUCGGCGACGGCCCC	0.1282	0.0422293	0.558	0.336	0.379	0.496	0.236478
CCCAUCGGCGACGGCCCCG	0.0378	0.0453047	0.491	0.258	0.304	0.443	0.250763
CCAUCGGCGACGGCCCCGU	0.1021	0.0523697	0.395	0.424	0.552	0.614	0.291362
CAUCGGCGACGGCCCCGUG	0.3338	0.0488128	0.48	0.433	0.571	0.611	0.2722
AUCGGCGACGGCCCCGUGC	0.3575	0.0136378	0.407	0.192	0.264	0.424	0.290134
UCGGCGACGGCCCCGUGCU	0.2848	0.0482855	0.419	0.35	0.414	0.581	0.31473
CGGCGACGGCCCCGUGCUG	0.3509	0.0637878	0.644	0.456	0.553	0.658	0.256734
GGCGACGGCCCCGUGCUGC	0.1887	0.024333	0.533	0.297	0.299	0.511	0.279414
GCGACGGCCCCGUGCUGCU	0.4204	0.0716343	0.339	0.491	0.604	0.717	0.31032
CGACGGCCCCGUGCUGCUG	0.4044	0.0427213	0.49	0.439	0.396	0.57	0.318351
GACGGCCCCGUGCUGCUGC	0.2645	0.0316404	0.424	0.288	0.265	0.448	0.314252
ACGGCCCCGUGCUGCUGCC	0.1961	0.0616142	0.432	0.27	0.307	0.458	0.32468
CGGCCCCGUGCUGCUGCCC	0.1404	0.0197437	0.482	0.285	0.281	0.4	0.270449
GGCCCCGUGCUGCUGCCCG	0.2114	0.0224153	0.487	0.345	0.347	0.512	0.280236
GCCCCGUGCUGCUGCCCGA	0.3652	0.14547	0.456	0.604	0.764	0.798	0.343094
CCCCGUGCUGCUGCCCGAC	0.4829	0.0617477	0.421	0.362	0.313	0.5	0.321389
CCCGUGCUGCUGCCCGACA	0.3855	0.152357	0.388	0.542	0.606	0.715	0.34234
CCGUGCUGCUGCCCGACAA	0.7717	0.309522	0.557	0.677	0.846	0.924	0.433336
CGUGCUGCUGCCCGACAAC	0.7988	0.124788	0.474	0.482	0.651	0.746	0.419487
GUGCUGCUGCCCGACAACC	0.6246	0.0467329	0.48	0.307	0.359	0.596	0.474565
UGCUGCUGCCCGACAACCA	0.8683	0.242766	0.576	0.53	0.649	0.737	0.514195
GCUGCUGCCCGACAACCAC	0.7287	0.166533	0.641	0.509	0.516	0.68	0.447602
CUGCUGCCCGACAACCACU	0.542	0.268481	0.706	0.474	0.506	0.688	0.529337
UGCUGCCCGACAACCACUA	0.5672	0.428845	0.615	0.536	0.587	0.735	0.575646
GCUGCCCGACAACCACUAC	0.5043	0.147481	0.651	0.498	0.621	0.729	0.522231
CUGCCCGACAACCACUACC	0.5129	0.106338	0.651	0.311	0.307	0.558	0.533065
UGCCCGACAACCACUACCU	0.6102	0.222067	0.522	0.44	0.396	0.63	0.574434
GCCCGACAACCACUACCUG	0.5266	0.310366	0.787	0.506	0.621	0.744	0.532915
CCCGACAACCACUACCUGA	0.8193	0.624159	0.791	0.612	0.732	0.819	0.570938
CCGACAACCACUACCUGAG	0.9038	0.353515	0.532	0.499	0.534	0.688	0.61646
CGACAACCACUACCUGAGC	0.4617	0.168467	0.543	0.438	0.598	0.724	0.586238
GACAACCACUACCUGAGCA	0.524	0.489693	0.671	0.529	0.693	0.814	0.665122
ACAACCACUACCUGAGCAC	0.6288	0.344125	0.599	0.361	0.421	0.609	0.643195
CAACCACUACCUGAGCACC	0.4065	0.228167	0.578	0.385	0.359	0.558	0.5797
AACCACUACCUGAGCACCC	0.7956	0.0637873	0.689	0.276	0.321	0.516	0.585223
ACCACUACCUGAGCACCCA	0.9799	0.266393	0.642	0.541	0.723	0.769	0.666805
CCACUACCUGAGCACCCAG	0.7584	0.164532	0.781	0.492	0.697	0.708	0.576739
CACUACCUGAGCACCCAGU	0.5133	0.296068	0.616	0.465	0.555	0.707	0.668286
ACUACCUGAGCACCCAGUC	0.3688	0.136025	0.551	0.341	0.424	0.613	0.591139
CUACCUGAGCACCCAGUCC	0.6708	0.0529646	0.578	0.374	0.447	0.623	0.531652
UACCUGAGCACCCAGUCCG	0.6468	0.0486708	0.733	0.266	0.292	0.514	0.581862
ACCUGAGCACCCAGUCCGC	0.6996	0.0936942	0.661	0.339	0.396	0.564	0.496798
CCUGAGCACCCAGUCCGCC	0.4062	0.0483994	0.789	0.285	0.32	0.494	0.458154
CUGAGCACCCAGUCCGCCC	0.4195	0.0472041	0.537	0.302	0.352	0.479	0.437508
UGAGCACCCAGUCCGCCCU	0.4979	0.0443082	0.561	0.401	0.491	0.602	0.54479
GAGCACCCAGUCCGCCCUG	0.4488	0.0594553	0.774	0.38	0.429	0.586	0.461746
AGCACCCAGUCCGCCCUGA	0.4321	0.128381	0.744	0.471	0.485	0.646	0.476771
GCACCCAGUCCGCCCUGAG	0.6482	0.0633385	0.613	0.455	0.495	0.575	0.427801
CACCCAGUCCGCCCUGAGC	0.5163	0.0289137	0.471	0.345	0.368	0.522	0.418047
ACCCAGUCCGCCCUGAGCA	0.5185	0.17623	0.527	0.433	0.428	0.596	0.510463
CCCAGUCCGCCCUGAGCAA	0.3408	0.308873	0.637	0.644	0.828	0.842	0.497613
CCAGUCCGCCCUGAGCAAA	0.7377	0.481912	0.681	0.6	0.766	0.764	0.53669
CAGUCCGCCCUGAGCAAAG	0.7781	0.217127	0.454	0.462	0.629	0.66	0.598218
AGUCCGCCCUGAGCAAAGA	0.839	0.300617	0.491	0.562	0.76	0.796	0.633128
GUCCGCCCUGAGCAAAGAC	0.8058	0.0905076	0.613	0.384	0.544	0.625	0.533647
UCCGCCCUGAGCAAAGACC	0.5493	0.180193	0.528	0.259	0.259	0.432	0.564854
CCGCCCUGAGCAAAGACCC	0.4499	0.180435	0.547	0.403	0.349	0.502	0.51268
CGCCCUGAGCAAAGACCCC	0.5956	0.114371	0.704	0.447	0.508	0.615	0.500806
GCCCUGAGCAAAGACCCCA	0.5241	0.422559	0.635	0.565	0.753	0.767	0.551641
CCCUGAGCAAAGACCCCAA	0.804	0.643505	0.524	0.709	0.847	0.872	0.638629
CCUGAGCAAAGACCCCAAC	0.5879	0.321258	0.485	0.477	0.505	0.628	0.618052
CUGAGCAAAGACCCCAACG	0.5017	0.215494	0.493	0.372	0.432	0.594	0.578844
UGAGCAAAGACCCCAACGA	0.8108	0.290327	0.522	0.531	0.704	0.793	0.69549
GAGCAAAGACCCCAACGAG	0.7964	0.301406	0.766	0.534	0.679	0.756	0.631453
AGCAAAGACCCCAACGAGA	0.8237	0.790827	0.696	0.579	0.69	0.826	0.717592
GCAAAGACCCCAACGAGAA	0.921	0.755732	0.543	0.702	0.808	0.883	0.705976
CAAAGACCCCAACGAGAAG	0.7151	0.571649	0.59	0.514	0.646	0.729	0.679796
AAAGACCCCAACGAGAAGC	0.1462	0.139191	0.446	0.23	0.253	0.458	0.650432
AAGACCCCAACGAGAAGCG	0.1133	0.179804	0.586	0.291	0.36	0.578	0.586979
AGACCCCAACGAGAAGCGC	0.1722	0.18259	0.744	0.315	0.369	0.58	0.558826
GACCCCAACGAGAAGCGCG	0.3183	0.262679	0.673	0.381	0.424	0.623	0.490517
ACCCCAACGAGAAGCGCGA	0.8464	0.47481	0.597	0.51	0.631	0.765	0.555974
CCCCAACGAGAAGCGCGAU	0.8464	0.294727	0.629	0.535	0.608	0.727	0.590501
CCCAACGAGAAGCGCGAUC	0.7441	0.345455	0.503	0.369	0.445	0.663	0.577218
CCAACGAGAAGCGCGAUCA	0.8393	0.46078	0.361	0.601	0.762	0.863	0.618373
CAACGAGAAGCGCGAUCAC	0.7872	0.206659	0.478	0.496	0.681	0.803	0.582083
AACGAGAAGCGCGAUCACA	0.7766	0.313388	0.515	0.522	0.685	0.822	0.651967
ACGAGAAGCGCGAUCACAU	0.8323	0.597502	0.571	0.551	0.754	0.856	0.711654
CGAGAAGCGCGAUCACAUG	0.826	0.29004	0.712	0.585	0.755	0.836	0.678323
GAGAAGCGCGAUCACAUGG	0.5875	0.215701	0.719	0.439	0.542	0.712	0.632097
AGAAGCGCGAUCACAUGGU	0.4759	0.451525	0.605	0.453	0.498	0.719	0.621013
GAAGCGCGAUCACAUGGUC	0.6112	0.209628	0.675	0.492	0.551	0.706	0.535384
AAGCGCGAUCACAUGGUCC	0.4328	0.106998	0.654	0.309	0.306	0.543	0.558
AGCGCGAUCACAUGGUCCU	0.6173	0.271276	0.565	0.482	0.515	0.72	0.555982
GCGCGAUCACAUGGUCCUG	0.4742	0.136131	0.9	0.507	0.673	0.755	0.463866
CGCGAUCACAUGGUCCUGC	0.2911	0.142068	0.645	0.346	0.345	0.588	0.479614
GCGAUCACAUGGUCCUGCU	0.3865	0.250086	0.501	0.563	0.611	0.75	0.52659
CGAUCACAUGGUCCUGCUG	0.5054	0.152734	0.701	0.534	0.694	0.778	0.507369
GAUCACAUGGUCCUGCUGG	0.629	0.125157	0.63	0.365	0.296	0.558	0.518501
AUCACAUGGUCCUGCUGGA	0.7645	0.127134	0.606	0.508	0.645	0.758	0.563306
UCACAUGGUCCUGCUGGAG	0.3624	0.16489	0.772	0.337	0.323	0.515	0.571191
CACAUGGUCCUGCUGGAGU	0.7882	0.159333	0.667	0.454	0.52	0.7	0.569865
ACAUGGUCCUGCUGGAGUU	0.5639	0.423419	0.805	0.572	0.741	0.831	0.615773
CAUGGUCCUGCUGGAGUUC	0.719	0.0994327	0.671	0.426	0.578	0.693	0.531937
AUGGUCCUGCUGGAGUUCG	0.3083	0.0891475	0.693	0.273	0.295	0.521	0.552678
UGGUCCUGCUGGAGUUCGU	0.8615	0.188517	0.613	0.497	0.687	0.747	0.546224
GGUCCUGCUGGAGUUCGUG	0.7454	0.122674	0.797	0.467	0.536	0.697	0.508497
GUCCUGCUGGAGUUCGUGA	0.4411	0.387954	0.735	0.54	0.628	0.766	0.538419
UCCUGCUGGAGUUCGUGAC	0.8524	0.156346	0.552	0.345	0.288	0.502	0.552045
CCUGCUGGAGUUCGUGACC	0.5267	0.170538	0.517	0.396	0.335	0.566	0.47613
CUGCUGGAGUUCGUGACCG	0.7573	0.120106	0.783	0.32	0.316	0.577	0.462286
UGCUGGAGUUCGUGACCGC	0.3689	0.154923	0.623	0.378	0.489	0.618	0.483042
GCUGGAGUUCGUGACCGCC	0.3095	0.14985	0.721	0.395	0.473	0.602	0.452691
CUGGAGUUCGUGACCGCCG	0.3976	0.0874345	0.809	0.367	0.358	0.544	0.380478
UGGAGUUCGUGACCGCCGC	0.329	0.0410422	0.699	0.351	0.322	0.488	0.391471
GGAGUUCGUGACCGCCGCC	0.4014	0.0542549	0.814	0.382	0.467	0.575	0.31641
GAGUUCGUGACCGCCGCCG	0.283	0.0583992	0.895	0.286	0.274	0.459	0.312359
AGUUCGUGACCGCCGCCGG	0.3	0.0935986	0.723	0.382	0.323	0.488	0.29383
GUUCGUGACCGCCGCCGGG	0.3347	0.046318	0.842	0.331	0.304	0.454	0.276554
UUCGUGACCGCCGCCGGGA	0.2913	0.0283582	0.784	0.298	0.303	0.435	0.307198
UCGUGACCGCCGCCGGGAU	0.3474	0.0553037	0.751	0.439	0.426	0.516	0.28091
CGUGACCGCCGCCGGGAUC	0.2527	0.0599992	0.768	0.392	0.425	0.54	0.272756
GUGACCGCCGCCGGGAUCA	0.6959	0.0598771	0.675	0.446	0.486	0.613	0.320356
UGACCGCCGCCGGGAUCAC	0.1439	0.0203049	0.562	0.323	0.361	0.485	0.333731
GACCGCCGCCGGGAUCACU	0.3053	0.0906374	0.638	0.451	0.405	0.54	0.31426
ACCGCCGCCGGGAUCACUC	0.5762	0.146115	0.644	0.302	0.305	0.454	0.368762
CCGCCGCCGGGAUCACUCU	0.2693	0.123852	0.577	0.543	0.582	0.612	0.365441
CGCCGCCGGGAUCACUCUC	0.3257	0.0942168	0.683	0.427	0.53	0.603	0.342816
GCCGCCGGGAUCACUCUCG	0.4736	0.101418	0.562	0.389	0.411	0.551	0.385469
CCGCCGGGAUCACUCUCGG	0.2972	0.0763567	0.568	0.426	0.498	0.599	0.417208
CGCCGGGAUCACUCUCGGC	0.3146	0.0592128	0.505	0.403	0.404	0.52	0.383548
GCCGGGAUCACUCUCGGCA	0.1545	0.258696	0.511	0.531	0.704	0.75	0.440314
CCGGGAUCACUCUCGGCAU	0.2513	0.215812	0.564	0.632	0.788	0.778	0.464671
CGGGAUCACUCUCGGCAUG	0.3176	0.14827	0.613	0.529	0.57	0.661	0.436659
GGGAUCACUCUCGGCAUGG	0.2437	0.0910277	0.558	0.395	0.494	0.59	0.402424
GGAUCACUCUCGGCAUGGA	0.6283	0.206013	0.499	0.656	0.811	0.847	0.50869
GAUCACUCUCGGCAUGGAC	0.2606	0.145842	0.569	0.44	0.44	0.59	0.513308
AUCACUCUCGGCAUGGACG	0.2186	0.124243	0.443	0.28	0.237	0.428	0.475381
UCACUCUCGGCAUGGACGA	0.1137	0.330068	0.617	0.446	0.47	0.653	0.489319
CACUCUCGGCAUGGACGAG	0.2511	0.14846	0.832	0.435	0.5	0.651	0.500999
ACUCUCGGCAUGGACGAGC	0.0914	0.106948	0.655	0.215	0.267	0.489	0.506462
CUCUCGGCAUGGACGAGCU	0.6036	0.114717	0.492	0.513	0.681	0.756	0.496395
UCUCGGCAUGGACGAGCUG	0.8309	0.0991367	0.813	0.371	0.434	0.618	0.524374
CUCGGCAUGGACGAGCUGU	0.3335	0.151422	0.628	0.426	0.477	0.68	0.55694
UCGGCAUGGACGAGCUGUA	0.6679	0.361524	0.714	0.567	0.734	0.818	0.636023
CGGCAUGGACGAGCUGUAC	0.5675	0.18834	0.591	0.515	0.667	0.75	0.605474
GGCAUGGACGAGCUGUACA	0.7366	0.41008	0.652	0.624	0.765	0.89	0.643653
GCAUGGACGAGCUGUACAA	0.7668	0.663593	0.605	0.725	0.852	0.994	0.750653
CAUGGACGAGCUGUACAAG	0.5354	0.542081	0.641	0.48	0.415	0.652	0.758156
AUGGACGAGCUGUACAAGU	0.6843	0.304167	0.583	0.422	0.407	0.674	0.743493
UGGACGAGCUGUACAAGUA	0.829	0.58268	0.684	0.662	0.829	0.944	0.764538
GGACGAGCUGUACAAGUAA	0.8347	0.705883	0.831	0.796	0.87	1.045	0.742895

## Sheet: Inter-dataset
siRNA	efficacy	OligoWalk	siRNAPred	iScore	s-Biopredsi	DSIR	OligoFormer
UUCUCUGGAAUGCCUGCAC	0.25	0.62078	0.631	0.661	0.721	0.801	0.599226
GCUUUCUCUGGAAUGCCUG	0.85	0.469809	0.814	0.469	0.566	0.644	0.680478
AACGCUUUCUCUGGAAUGC	0.85	0.583836	0.798	0.601	0.705	0.795	0.611598
UUAAACGCUUUCUCUGGAA	0.25	0.426496	0.15	0.577	0.785	0.811	0.592398
AAAUUAAACGCUUUCUCUG	0.85	0.875014	0.987	0.702	0.823	0.861	0.659655
AGUUGAUAUCCAAGUUAAA	0.25	0.216042	0.798	0.394	0.423	0.581	0.453922
CCACUCCAAAAUUGUCUUG	0.25	0.294298	0.915	0.43	0.464	0.635	0.455393
UAGAUCGAUCACUUAUCUG	0.85	0.878646	0.94	0.721	0.859	0.981	0.644003
UCUGUGGUCGAGAAGCACU	0.85	0.828975	0.768	0.627	0.828	0.924	0.584138
CACAUCCUUCACGAUCUCG	0.25	0.467376	0.713	0.513	0.597	0.705	0.534483
GGCCAGGCAGGGGUCUCCA	0.25	0.0639423	0.425	0.26	0.341	0.455	0.371436
CCUGAAGCGCCGGCCACCU	0.25	0.110435	0.531	0.342	0.428	0.568	0.407413
GUGCCUGAAGCGCCGGCCA	0.25	0.160809	0.685	0.344	0.289	0.452	0.363127
GUAGUGCCUGAAGCGCCGG	0.85	0.480369	0.913	0.47	0.462	0.575	0.453844
UUUGUAGUGCCUGAAGCGC	0.85	0.860598	0.845	0.691	0.82	0.912	0.625834
GUAUUUGUAGUGCCUGAAG	0.25	0.370272	0.655	0.504	0.621	0.711	0.495406
ACAGUAUUUGUAGUGCCUG	0.85	0.564695	0.775	0.617	0.742	0.811	0.596764
GCCACAGUAUUUGUAGUGC	0.25	0.417358	0.612	0.399	0.416	0.642	0.461905
UGUAGACUUGAUUGACGGG	0.25	0.801129	0.12	0.572	0.756	0.812	0.616009
UGCCAAGUACGUCUGCUUC	0.85	0.652692	0.533	0.575	0.61	0.744	0.60083
AGGUGUGAACUCUGGGGAG	0.25	0.30689	0.981	0.442	0.519	0.693	0.494177
CGAGGUUUGUCUCCAGGUA	0.25	0.049473	0.844	0.328	0.337	0.561	0.327344
UCCUUCUGACUAAAGUCCG	0.25	0.872205	0.847	0.678	0.827	0.907	0.634946
GGGGAGUUCUCCUUCCAGC	0.25	0.677401	0.426	0.462	0.459	0.586	0.497876
GGAAGUUGUACUUGGCAAU	0.25	0.181147	0.538	0.377	0.308	0.521	0.3665
CCCACCUUGUUUUUGGCUU	0.25	0.181141	0.533	0.383	0.504	0.586	0.386396
GGUUCUCAAAGUACACCUC	0.25	0.368728	0.33	0.444	0.473	0.627	0.439929
ACCUUUGGUUUAAUGAGGC	0.85	0.81529	0.752	0.599	0.693	0.711	0.578584
UGGCGUCGUUCUUAAUGCA	0.85	0.612799	0.725	0.482	0.526	0.672	0.532802
GUUGCGUCAUGACUGAGGC	0.85	0.741603	0.656	0.502	0.64	0.723	0.518383
AGCGAGAACUUGAGGAGAC	0.85	0.340147	0.668	0.477	0.567	0.731	0.532869
AUUUCUUCUCUCUCAGGGC	0.85	0.90096	0.683	0.687	0.805	0.841	0.566328
CUUCAGGGGAAUUCUUGGA	0.25	0.236275	0.829	0.422	0.507	0.624	0.456773
GGCACCAGGUCCAUGAUCU	0.85	0.247921	0.391	0.37	0.36	0.572	0.428431
AAACUCUAAGAAGGCGAGU	0.85	0.537487	0.923	0.55	0.718	0.755	0.6113
UUGCUUGUCCCACAGCCCA	0.25	0.608681	0.694	0.627	0.736	0.777	0.591779
ACUCUUAGUGCCACUGAAG	0.85	0.572972	0.872	0.545	0.722	0.812	0.54472
GAUGAAGUGCUUGUACACG	0.85	0.61293	0.762	0.509	0.558	0.697	0.536387
CAGUCGGGGGACCGGGGCA	0.25	0.0556284	0.665	0.303	0.357	0.521	0.391104
AAACUUGGCCCUGUACUUA	0.25	0.531857	0.696	0.524	0.538	0.641	0.51842
AUGUCAUACUUAGCUGUAA	0.25	0.107227	0.815	0.475	0.49	0.692	0.502103
AAUCAUCUUGAUGGCAUAC	0.85	0.643643	0.685	0.58	0.775	0.8	0.613625
CGCAGCUCCGACUCACACA	0.25	0.138153	0.535	0.37	0.313	0.541	0.373245
GACGCACCCGACGCAGCAC	0.85	0.347327	0.728	0.328	0.293	0.486	0.40093
CAGAUACCGGACGCCAUCC	0.25	0.375944	0.643	0.525	0.677	0.712	0.490912
GUAGUAGAGCAGAUUCUCA	0.85	0.516861	0.771	0.448	0.59	0.702	0.485101
GAGCUCCUGCAGGUCCUCC	0.83	0.741192	0.663	0.46	0.617	0.707	0.46388
AUUGAGCUCCUGCAGGUCC	0.45	0.854292	0.645	0.645	0.735	0.821	0.524019
CCUCGCGGCUGACCACCUC	0.8	0.17772	0.521	0.359	0.44	0.632	0.423413
CGCUUCUCACUGAGAGCAG	0.88	0.11288	0.873	0.358	0.439	0.627	0.447074
UGUUCUUCUGGAAGUCCAG	0.98	0.765389	0.715	0.606	0.789	0.829	0.582697
AGCUCCUUCUUAUACUGCU	0.84	0.5796	0.593	0.535	0.508	0.686	0.551709
CAGCUCCUUCUUAUACUGC	0.82	0.842703	0.76	0.534	0.602	0.696	0.565718
CCAGCUCCUUCUUAUACUG	0.95	0.410293	0.723	0.451	0.497	0.64	0.43853
UCCAGCUCCUUCUUAUACU	0.95	0.863132	0.656	0.608	0.715	0.778	0.577053
CUCCAGCUCCUUCUUAUAC	0.96	0.399652	0.713	0.472	0.632	0.692	0.520824
UCUCCAGCUCCUUCUUAUA	0.9	0.429504	0.75	0.474	0.528	0.698	0.430279
UUCUCCAGCUCCUUCUUAU	0.96	0.798339	0.748	0.584	0.649	0.75	0.58058
CUUCUCCAGCUCCUUCUUA	0.67	0.306172	0.75	0.378	0.42	0.607	0.404726
UCUUCUCCAGCUCCUUCUU	0.87	0.515855	0.774	0.513	0.632	0.772	0.489676
GUCUUCUCCAGCUCCUUCU	0.96	0.51671	0.768	0.507	0.668	0.767	0.487744
AGUCUUCUCCAGCUCCUUC	0.93	0.780225	0.842	0.567	0.738	0.804	0.554926
AAGUCUUCUCCAGCUCCUU	0.91	0.370792	0.966	0.544	0.67	0.78	0.531324
UAAGUCUUCUCCAGCUCCU	0.98	0.877204	0.901	0.678	0.778	0.845	0.622717
AUAAGUCUUCUCCAGCUCC	0.95	0.836623	0.751	0.713	0.844	0.93	0.581767
AAUAAGUCUUCUCCAGCUC	0.96	0.705928	0.874	0.649	0.776	0.859	0.622773
GAAUAAGUCUUCUCCAGCU	0.96	0.605307	0.797	0.491	0.469	0.65	0.501751
AGAAUAAGUCUUCUCCAGC	0.96	0.765848	0.631	0.653	0.716	0.808	0.623288
CAGAAUAAGUCUUCUCCAG	0.98	0.389126	0.788	0.506	0.587	0.715	0.512998
GCAGAAUAAGUCUUCUCCA	0.81	0.340265	0.921	0.419	0.362	0.556	0.424752
GGCAGAAUAAGUCUUCUCC	0.95	0.389129	0.821	0.498	0.621	0.719	0.497929
UGGCAGAAUAAGUCUUCUC	0.97	0.642566	0.714	0.68	0.809	0.857	0.619914
CUGCCUGGCAUUGUCCAGC	0.84	0.5	0.5	0.566	0.731	0.776	0.541358
CUCAGCAGACUGCCUGGCA	0.81	0.0829915	0.556	0.376	0.435	0.602	0.435341
GUCCUCCAGGUCUCGAAGC	0.96	0.701059	0.447	0.455	0.568	0.719	0.509685
UCGUCCAGCUGCUGCUGCA	0.92	0.570906	0.634	0.459	0.472	0.706	0.494228
CUCCAUGUCCAGGGCCAGC	0.79	0.297608	0.508	0.458	0.618	0.649	0.461486
GUGGACUCCAGUUUGCGCU	0.98	0.685151	0.639	0.493	0.667	0.721	0.508599
CUGGUCCUCAUUGGACUUG	0.79	0.216871	0.85	0.477	0.61	0.695	0.48952
AGCCCAGAUCGUCACCACC	0.92	0.69955	0.384	0.525	0.683	0.783	0.47866
GCCCCAGGUGUUCUGUGCC	0.86	0.378563	0.417	0.382	0.446	0.566	0.426822
AUGAGAGCCGUACGCAGGC	0.97	0.65252	0.668	0.592	0.784	0.81	0.516984
GCUUGCGCAUGGCCACUUC	0.7	0.229905	0.609	0.348	0.443	0.596	0.429514
CCAGCUUGCGCAUGGCCAC	0.74	0.243464	0.651	0.412	0.387	0.562	0.426112
UGAGCCGCUGGCAGAUGCC	0.92	0.788456	0.43	0.602	0.772	0.784	0.559729
GUAGGAGCGGGUGACCAGA	0.83	0.19887	0.65	0.354	0.411	0.594	0.400894
CCCAGGAGGUAGGAGCGGG	0.71	0.115621	0.664	0.363	0.49	0.595	0.440036
AGGGUUAUUUUUCUUUGGC	0.96	0.644658	0.73	0.63	0.783	0.763	0.581747
GAAAAAAACCAAAGGGUUA	0.52	0.188955	0.619	0.403	0.487	0.525	0.451049
AACCACUGUAGAAAAUAAC	0.98	0.798849	0.629	0.623	0.788	0.87	0.633725
CAGAAGUCCGGGUUCUCCU	0.81	0.456363	0.664	0.518	0.523	0.626	0.502388
GUUCUUGGCGGCUGUCUGU	0.58	0.631052	0.611	0.405	0.395	0.567	0.410655
CCCAGGAAGAUGAUGAGGU	0.49	0.19524	0.515	0.424	0.441	0.556	0.422372
ACUGUCUGGCACAUGUUUG	0.88	0.753481	0	0	0	0	0.410655
GGCGAGGCGUGCUGCACUC	-0.05	0.149306	0	0	0	0	0.422372
CCAUUCCUGCACCAGAUUC	0.59	0.35742	0.569	0.456	0.573	0.655	0.415838
CAGCCAUUCCUGCACCAGA	0.3	0.238763	0.392	0.401	0.447	0.598	0.583002
CAUGUCUCCAGGCUCAAAG	0.8	0.391958	0.711	0.546	0.698	0.709	0.428682
GAACAUGAUCGUCUCAGUC	0.85	0.737291	0.991	0.526	0.687	0.834	0.503574
UCAAUGGCGUCGUCGAACA	0.77	0.403234	0.553	0.562	0.753	0.846	0.505309
CUGGUGAGCUGGCCCGCCC	0.2	0.288849	0.474	0.519	0.561	0.604	0.503574
GUGGGAGUGGUCGGCAGUG	-0.1	0.203304	0.735	0.392	0.355	0.559	0.505309
AACAUCCGGCCGGGCGCCG	0.6	0.365856	0.696	0.48	0.499	0.622	0.42294
UCGCUCUCGGUAACAUCCG	0.32	0.790644	0	0	0	0	0.52826
AACGGCGGCGGGAAGUUCA	0.633	0.572892	0.425	0.475	0.432	0.537	0.528646
ACAACGGCGGCGGGAAGUU	0.184	0.131907	0.468	0.39	0.4	0.546	0.52826
CAACAACGGCGGCGGGAAG	0.472	0.288869	0.609	0.306	0.327	0.51	0.528646
AACAACAACGGCGGCGGGA	0.438	0.275761	0.709	0.43	0.523	0.655	0.510779
AAAACAACAACGGCGGCGG	0.51	0.624622	0.535	0.629	0.771	0.814	0.538077
CCAAAACAACAACGGCGGC	0.138	0.318983	0.669	0.375	0.431	0.602	0.537077
CUCCAAAACAACAACGGCG	0.748	0.342309	0.774	0.579	0.675	0.724	0.538077
UGCUCCAAAACAACAACGG	0.893	0.723051	0.644	0.658	0.81	0.883	0.537077
CGUGCUCCAAAACAACAAC	0.326	0.362915	0.702	0.435	0.526	0.701	0.454058
UCCGUGCUCCAAAACAACA	0.825	0.700754	0.757	0.552	0.588	0.716	0.416231
UUUCCGUGCUCCAAAACAA	0.892	0.695128	0.782	0.575	0.666	0.739	0.425416
UCUUUCCGUGCUCCAAAAC	-0.278	0.647369	0.552	0.57	0.685	0.783	0.595088
CGUCUUUCCGUGCUCCAAA	-0.104	0.180226	0.73	0.372	0.304	0.488	0.486504
AUCGUCUUUCCGUGCUCCA	0.522	0.607701	0.842	0.513	0.589	0.75	0.411232
UCAUCGUCUUUCCGUGCUC	0.203	0.733238	0.688	0.617	0.731	0.84	0.441563
CGUCAUCGUCUUUCCGUGC	0.392	0.652029	0.803	0.461	0.446	0.676	0.481646
UCCGUCAUCGUCUUUCCGU	0.738	0.882999	0.977	0.602	0.71	0.798	0.548919
UUUCCGUCAUCGUCUUUCC	0.876	0.930739	0.786	0.737	0.85	0.978	0.540056
UUUUUCCGUCAUCGUCUUU	0.739	0.716789	0.961	0.571	0.621	0.736	0.548919
UCUUUUUCCGUCAUCGUCU	0.931	0.897326	0.915	0.717	0.856	0.954	0.540056
UCUCUUUUUCCGUCAUCGU	0.807	0.843146	0.787	0.609	0.746	0.827	0.479924
GAUCUCUUUUUCCGUCAUC	0.476	0.795296	0.708	0.49	0.604	0.713	0.57655
ACGAUCUCUUUUUCCGUCA	0.888	0.405789	0.66	0.537	0.593	0.681	0.612165
CCACGAUCUCUUUUUCCGU	0.588	0.553696	0.877	0.428	0.448	0.594	0.440444
AUCCACGAUCUCUUUUUCC	0.913	0.934506	0.829	0.669	0.824	0.87	0.546316
UAAUCCACGAUCUCUUUUU	0.912	0.712994	0.619	0.702	0.772	0.799	0.583164
CGUAAUCCACGAUCUCUUU	0.474	0.0946677	0.695	0.376	0.446	0.61	0.592144
GACGUAAUCCACGAUCUCU	0.828	0.588436	0.588	0.452	0.587	0.679	0.35101
GCGACGUAAUCCACGAUCU	0.67	0.262638	0.582	0.399	0.412	0.593	0.547978
UGGCGACGUAAUCCACGAU	0.442	0.229828	0.749	0.438	0.489	0.598	0.589949
ACUGGCGACGUAAUCCACG	0.871	0.669926	0.708	0.609	0.762	0.77	0.504357
UGACUGGCGACGUAAUCCA	0.936	0.578733	0.631	0.582	0.712	0.742	0.580159
CUUGACUGGCGACGUAAUC	0.96	0.468398	0.635	0.481	0.503	0.666	0.659131
UACUUGACUGGCGACGUAA	0.929	0.337231	0.636	0.551	0.64	0.695	0.595302
GUUACUUGACUGGCGACGU	0.841	0.284332	0.787	0.463	0.52	0.655	0.622515
UUGUUACUUGACUGGCGAC	0.449	0.747222	0.638	0.607	0.778	0.814	0.601511
GGUUGUUACUUGACUGGCG	0.795	0.212214	0.571	0.481	0.468	0.618	0.516743
GCGGUUGUUACUUGACUGG	0.661	0.432806	0.867	0.444	0.537	0.648	0.518256
UCGCGGUUGUUACUUGACU	0.885	0.586626	0.767	0.579	0.774	0.873	0.440202
UUUCGCGGUUGUUACUUGA	0.885	0.741865	0.771	0.583	0.717	0.799	0.620392
UUUUUCGCGGUUGUUACUU	0.766	0.618387	0.749	0.67	0.833	0.869	0.574054
ACUUUUUCGCGGUUGUUAC	0.855	0.786843	0.542	0.578	0.736	0.771	0.362328
CAACUUUUUCGCGGUUGUU	-0.057	0.184006	0.69	0.433	0.383	0.578	0.489371
CGCAACUUUUUCGCGGUUG	-0.013	0.157724	0.573	0.44	0.56	0.688	0.405281
CGCGCAACUUUUUCGCGGU	0.299	0.0763015	0.742	0.343	0.417	0.609	0.493668
UCCGCGCAACUUUUUCGCG	0.321	0.838094	0.589	0.584	0.73	0.811	0.530781
CCUCCGCGCAACUUUUUCG	0.786	0.492887	0.509	0.472	0.574	0.68	0.582661
CUCCUCCGCGCAACUUUUU	0.388	0.227834	0.722	0.378	0.429	0.593	0.561263
AACUCCUCCGCGCAACUUU	0.955	0.446	0.715	0.515	0.685	0.779	0.549349
ACAACUCCUCCGCGCAACU	0.936	0.54774	0.579	0.467	0.59	0.757	0.493146
ACACAACUCCUCCGCGCAA	0.249	0.216017	0.82	0.318	0.298	0.552	0.624656
AAACACAACUCCUCCGCGC	0.868	0.906972	0.795	0.643	0.77	0.894	0.512376
ACAAACACAACUCCUCCGC	0.923	0.630273	0.694	0.628	0.71	0.854	0.409159
CCACAAACACAACUCCUCC	0.932	0.463684	0.638	0.522	0.56	0.723	0.571835
GUCCACAAACACAACUCCU	0.875	0.572812	0.891	0.461	0.451	0.679	0.614954
UCGUCCACAAACACAACUC	0.953	0.814567	0.674	0.68	0.826	0.968	0.600654
CUUCGUCCACAAACACAAC	0.901	0.455141	0.797	0.466	0.502	0.722	0.606463
UACUUCGUCCACAAACACA	0.908	0.749529	0.654	0.629	0.725	0.855	0.41372
GGUACUUCGUCCACAAACA	0.359	0.289361	0.684	0.393	0.38	0.65	0.451793
UCGGUACUUCGUCCACAAA	-0.18	0.167501	0.903	0.406	0.397	0.67	0.391296
UUUCGGUACUUCGUCCACA	0.778	0.65509	0.621	0.649	0.781	0.899	0.575939
CCUUUCGGUACUUCGUCCA	0.703	0.14228	0.714	0.403	0.399	0.652	0.514435
GACCUUUCGGUACUUCGUC	0.897	0.607741	0.873	0.508	0.577	0.747	0.382463
AAGACCUUUCGGUACUUCG	0.931	0.733181	0.641	0.683	0.789	0.875	0.50379
GUAAGACCUUUCGGUACUU	0.643	0.268808	0.709	0.363	0.423	0.598	0.472723
CGGUAAGACCUUUCGGUAC	0.804	0.184581	0.805	0.413	0.463	0.652	0.428314
UCCGGUAAGACCUUUCGGU	0.947	0.775096	1.01	0.577	0.639	0.745	0.568993
UUUCCGGUAAGACCUUUCG	0.95	0.683518	0.672	0.739	0.856	0.948	0.564984
GUUUUCCGGUAAGACCUUU	0.711	0.334293	0.813	0.387	0.47	0.577	0.57684
GAGUUUUCCGGUAAGACCU	0.901	0.747267	0.896	0.54	0.724	0.723	0.516509
UCGAGUUUUCCGGUAAGAC	0.61	0.717142	0.603	0.621	0.764	0.808	0.600394
CGUCGAGUUUUCCGGUAAG	0.943	0.125061	0.723	0.328	0.275	0.488	0.632899
UGCGUCGAGUUUUCCGGUA	0.959	0.243016	0.857	0.466	0.557	0.697	0.597664
CUUGCGUCGAGUUUUCCGG	0.949	0.818027	0.912	0.577	0.739	0.769	0.416477
UUCUUGCGUCGAGUUUUCC	0.927	0.877097	0.853	0.686	0.845	0.928	0.419077
UUUUCUUGCGUCGAGUUUU	0.946	0.639162	0.847	0.691	0.753	0.802	0.622928
AUUUUUCUUGCGUCGAGUU	0.902	0.562519	0.868	0.571	0.759	0.799	0.393733
UGAUUUUUCUUGCGUCGAG	0.93	0.724491	0.912	0.616	0.772	0.821	0.620798
UCUGAUUUUUCUUGCGUCG	0.959	0.833288	0.866	0.689	0.835	0.924	0.609285
UCUCUGAUUUUUCUUGCGU	0.876	0.822923	0.897	0.615	0.783	0.83	0.41868
UCUCUCUGAUUUUUCUUGC	0.951	0.964474	0.703	0.703	0.827	0.925	0.650865
GAUCUCUCUGAUUUUUCUU	0.681	0.815783	0.807	0.487	0.551	0.652	0.651584
AGGAUCUCUCUGAUUUUUC	0.868	0.770228	0.709	0.636	0.799	0.837	0.637546
UGAGGAUCUCUCUGAUUUU	0.884	0.5	0.85	0.558	0.607	0.707	0.463988
UAUGAGGAUCUCUCUGAUU	0.917	0.693798	0.877	0.637	0.808	0.886	0.528534
UUUAUGAGGAUCUCUCUGA	0.956	0.67516	0.687	0.701	0.837	0.907	0.62453
CCUUUAUGAGGAUCUCUCU	0.926	0.264953	0.662	0.443	0.495	0.673	0.402994
GGCCUUUAUGAGGAUCUCU	0.387	0.163154	0.885	0.413	0.465	0.575	0.50616
UUGGCCUUUAUGAGGAUCU	0.782	0.695571	0.599	0.71	0.834	0.852	0.582867
UCUUGGCCUUUAUGAGGAU	-0.128	0.604005	0.7	0.429	0.488	0.603	0.651108
UAUCCACUGUUUUUGGAAC	0.881	0.915911	0.805	0.627	0.774	0.854	0.630085
AUUAUCCACUGUUUUUGGA	0.753	0.811621	0.959	0.519	0.509	0.64	0.568508
AAAUUAUCCACUGUUUUUG	0.902	0.785367	0.812	0.711	0.83	0.855	0.610275
CAAAAUUAUCCACUGUUUU	0.495	0.320581	0.8	0.544	0.726	0.712	0.607017
CACAAAAUUAUCCACUGUU	0.163	0.19663	0.71	0.507	0.657	0.704	0.610275
GCCACAAAAUUAUCCACUG	0.397	0.234732	0.731	0.428	0.529	0.628	0.607017
AGGCCACAAAAUUAUCCAC	0.55	0.614144	0.914	0.506	0.651	0.687	0.63697
UAAGGCCACAAAAUUAUCC	0.839	0.965719	0.534	0.806	0.854	0.857	0.579955
GCUAAGGCCACAAAAUUAU	0.328	0.332115	0.819	0.386	0.338	0.468	0.659735
UAGCUAAGGCCACAAAAUU	0.813	0.515123	0.756	0.603	0.732	0.784	0.436735
UGUAGCUAAGGCCACAAAA	0.52	0.265529	0.606	0.525	0.649	0.712	0.603197
CCUGUAGCUAAGGCCACAA	0.16	0.0220071	0.668	0.325	0.346	0.533	0.529099
CUCCUGUAGCUAAGGCCAC	0.603	0.327491	0.741	0.458	0.479	0.634	0.586381
CUCUCCUGUAGCUAAGGCC	0.946	0.549962	0.83	0.564	0.595	0.702	0.640826
UUCUCUCCUGUAGCUAAGG	0.772	0.730189	0.701	0.679	0.77	0.83	0.62113
CUUUCUCUCCUGUAGCUAA	0.307	0.23426	0.751	0.395	0.477	0.635	0.640826
UCCUUUCUCUCCUGUAGCU	0.758	0.771626	0.817	0.521	0.638	0.776	0.62113
AAUCCUUUCUCUCCUGUAG	0.939	0.695282	0.677	0.596	0.703	0.812	0.473447
CAAAUCCUUUCUCUCCUGU	0.849	0.591871	0.616	0.479	0.606	0.693	0.433266
GCCAAAUCCUUUCUCUCCU	0.884	0.297424	0.836	0.406	0.489	0.61	0.616575
UAGCCAAAUCCUUUCUCUC	0.934	0.917507	0.824	0.706	0.817	0.887	0.486658
UGUAGCCAAAUCCUUUCUC	0.923	0.831359	0.907	0.654	0.748	0.8	0.643317
UUUGUAGCCAAAUCCUUUC	0.942	0.836727	0.806	0.782	0.853	0.901	0.563068
UUUUUGUAGCCAAAUCCUU	0.819	0.799232	0.992	0.692	0.799	0.823	0.632775
UGUUUUUGUAGCCAAAUCC	0.835	0.870181	0.576	0.795	0.87	0.95	0.450693
GCUGUUUUUGUAGCCAAAU	0.138	0.0811184	0.781	0.415	0.355	0.509	0.458296
UUGCUGUUUUUGUAGCCAA	0.68	0.5	0.816	0.601	0.743	0.78	0.454609
AUUUGCUGUUUUUGUAGCC	0.774	0.893042	0.644	0.673	0.797	0.864	0.585256
GAAUUUGCUGUUUUUGUAG	0.712	0.834849	0.834	0.557	0.582	0.657	0.669741
UGGAAUUUGCUGUUUUUGU	0.785	0.821902	0.541	0.652	0.811	0.831	0.352278
GAUGGAAUUUGCUGUUUUU	0.076	0.436704	0.605	0.385	0.455	0.564	0.609506
ACGAUGGAAUUUGCUGUUU	0.073	0.159259	0.775	0.473	0.597	0.677	0.543175
ACACGAUGGAAUUUGCUGU	0.919	0.799554	0.881	0.544	0.706	0.755	0.350019
UUACACGAUGGAAUUUGCU	0.864	0.875691	0.685	0.687	0.846	0.893	0.554821
GAUUACACGAUGGAAUUUG	0.923	0.547783	0.841	0.533	0.66	0.678	0.588908
UUGAUUACACGAUGGAAUU	0.874	0.517464	0.581	0.659	0.837	0.86	0.608117
CCUUGAUUACACGAUGGAA	0.459	0.0478596	0.774	0.284	0.319	0.498	0.410577
GUCCUUGAUUACACGAUGG	0.874	0.651563	0.866	0.516	0.67	0.711	0.547707
AAGUCCUUGAUUACACGAU	0.867	0.5	0.986	0.558	0.739	0.799	0.586121
UGAAGUCCUUGAUUACACG	0.888	0.851519	0.776	0.678	0.823	0.885	0.508627
CAUGAAGUCCUUGAUUACA	0.639	0.28539	0.862	0.452	0.494	0.666	0.450428
AUCAUGAAGUCCUUGAUUA	0.879	0.531744	0.671	0.555	0.638	0.741	0.646142
GGAUCAUGAAGUCCUUGAU	0.664	0.085623	0.859	0.325	0.325	0.574	0.631203
CUGGAUCAUGAAGUCCUUG	0.744	0.277134	0.833	0.52	0.679	0.719	0.684439
CCCUGGAUCAUGAAGUCCU	0.829	0.304627	0.546	0.46	0.643	0.671	0.650684
CGCCCUGGAUCAUGAAGUC	0.512	0.329442	0.73	0.346	0.327	0.526	0.66922
UCCGCCCUGGAUCAUGAAG	0.887	0.671203	0.768	0.493	0.549	0.634	0.342444
UCUCCGCCCUGGAUCAUGA	0.928	0.820527	0.642	0.48	0.636	0.668	0.606874
AGUCUCCGCCCUGGAUCAU	0.485	0.353003	0.802	0.315	0.315	0.533	0.624654
GAAGUCUCCGCCCUGGAUC	0.927	0.671589	0.641	0.522	0.612	0.689	0.532164
GUGAAGUCUCCGCCCUGGA	0.418	0.249099	0.829	0.371	0.358	0.529	0.563256
UGGUGAAGUCUCCGCCCUG	0.468	0.639054	0.757	0.557	0.696	0.757	0.360021
CCUGGUGAAGUCUCCGCCC	0.89	0.39172	0.604	0.505	0.669	0.718	0.404922
CCCCUGGUGAAGUCUCCGC	0.766	0.315797	0.635	0.447	0.419	0.566	0.572205
CUCCCCUGGUGAAGUCUCC	0.809	0.520854	0.724	0.467	0.465	0.607	0.64625
AUCUCCCCUGGUGAAGUCU	0.876	0.510905	0.668	0.503	0.518	0.652	0.537544
CCAUCUCCCCUGGUGAAGU	0.419	0.28885	0.585	0.377	0.395	0.533	0.614217
UGCCAUCUCCCCUGGUGAA	0.176	0.313944	0.762	0.359	0.381	0.533	0.378797
UGUGCCAUCUCCCCUGGUG	0.738	0.582064	0.593	0.573	0.693	0.742	0.517757
CCUGUGCCAUCUCCCCUGG	0.214	0.347509	0.673	0.39	0.481	0.568	0.558527
CUCCUGUGCCAUCUCCCCU	0.761	0.364177	0.759	0.487	0.654	0.657	0.645926
UCCUCCUGUGCCAUCUCCC	0.804	0.947634	0.738	0.668	0.802	0.829	0.477513
UUUCCUCCUGUGCCAUCUC	0.705	0.859898	0.693	0.673	0.751	0.78	0.505375
UCUUUCCUCCUGUGCCAUC	0.849	0.899934	0.437	0.591	0.682	0.74	0.390687
GCUCUUUCCUCCUGUGCCA	0.559	0.256023	0.754	0.329	0.306	0.478	0.527082
AUGCUCUUUCCUCCUGUGC	0.908	0.806351	0.634	0.643	0.756	0.836	0.460874
AGAUGCUCUUUCCUCCUGU	0.745	0.631718	0.672	0.544	0.603	0.678	0.423522
GUAGAUGCUCUUUCCUCCU	0.589	0.585789	0.585	0.525	0.685	0.731	0.543722
CCGUAGAUGCUCUUUCCUC	0.584	0.567907	0.623	0.488	0.567	0.674	0.493759
CACCGUAGAUGCUCUUUCC	0.933	0.597158	0.58	0.521	0.559	0.703	0.428604
CUCACCGUAGAUGCUCUUU	0.507	0.0934285	0.56	0.42	0.396	0.587	0.490691
CGCUCACCGUAGAUGCUCU	0.717	0.191371	0.569	0.323	0.4	0.598	0.420288
AGCGCUCACCGUAGAUGCU	0.641	0.481589	0.632	0.394	0.384	0.615	0.520293
GAAGCGCUCACCGUAGAUG	0.89	0.574973	0.436	0.462	0.508	0.646	0.443677
GGGAAGCGCUCACCGUAGA	0.028	0.0793153	0.455	0.231	0.285	0.496	0.442512
CGGGGAAGCGCUCACCGUA	-0.099	0.0534597	0.745	0.287	0.287	0.491	0.538753
AUCGGGGAAGCGCUCACCG	0.802	0.572962	0.668	0.606	0.777	0.827	0.53503
UCAUCGGGGAAGCGCUCAC	0.839	0.557205	0.61	0.557	0.696	0.765	0.405693
UCUCAUCGGGGAAGCGCUC	0.865	0.633527	0.628	0.547	0.585	0.719	0.43421
GUUCUCAUCGGGGAAGCGC	0.927	0.653803	0.643	0.505	0.58	0.666	0.520855
AAGUUCUCAUCGGGGAAGC	0.678	0.685561	0.607	0.575	0.627	0.738	0.498945
UGAAGUUCUCAUCGGGGAA	0.838	0.216815	0.918	0.484	0.483	0.631	0.572117
UUUGAAGUUCUCAUCGGGG	0.847	0.90375	0.816	0.729	0.846	0.913	0.588055
AGUUUGAAGUUCUCAUCGG	0.851	0.647688	0.943	0.595	0.759	0.813	0.579718
UCAGUUUGAAGUUCUCAUC	0.897	0.71005	0.687	0.735	0.85	0.933	0.385365
CUUCAGUUUGAAGUUCUCA	0.417	0.264146	0.818	0.511	0.597	0.636	0.589097
UGCUUCAGUUUGAAGUUCU	0.454	0.782952	0.717	0.617	0.743	0.81	0.542337
AGUGCUUCAGUUUGAAGUU	0.692	0.336505	0.772	0.505	0.543	0.664	0.50429
GUAGUGCUUCAGUUUGAAG	0.731	0.627646	0.602	0.467	0.615	0.687	0.532889
CCGUAGUGCUUCAGUUUGA	0.181	0.147769	0.569	0.329	0.354	0.564	0.566114
GUUCUUGGCGGCUGUCUGU	0.5134	0.546268	0.611	0.405	0.395	0.567	0.387999
AGAUGAUGAGGUUCUUGGC	0.9082	0.613226	0.518	0.569	0.701	0.771	0.424817
CUGUAGUCAUCUGGGUACU	0.0185	0.166979	0.504	0.427	0.435	0.674	0.471212
CCAUUCCUGCACCAGAUUC	0.5392	0.35742	0.569	0.456	0.573	0.655	0.475394
CAUGUCUCCAGGCUCAAAG	0.7801	0.5267	0.711	0.546	0.698	0.709	0.359614
UCAAUGGCGUCGUCGAACA	0.7101	0.478526	0.553	0.562	0.753	0.846	0.338813
UAUAGGAGGACCGUGUAGG	0.6237	0.8531	0.567	0.72	0.781	0.875	0.512746
GUAUAGGAGGACCGUGUAG	0.2124	0.461614	0.677	0.418	0.418	0.619	0.528617
AUAGCCUGGACCGUUUCCG	0.8021	0.701576	0.773	0.677	0.816	0.866	0.556518
ACAUAGCCUGGACCGUUUC	0.0596	0.439421	0.562	0.529	0.661	0.735	0.540998
CAUGACGUGCGCUAUGAAG	0.165	0.653531	0.522	0.451	0.545	0.675	0.596526
GCUCAUUCCAGGCAUCCCA	0.049	0.188954	0.634	0.394	0.427	0.534	0.528645
UAAGCUUUCAUGGCAUCUU	0.5074	0.532248	0.793	0.708	0.771	0.791	0.653635
GUAAGCUUUCAUGGCAUCU	-0.0913	0.470114	0.718	0.499	0.581	0.648	0.591486
UUGUUGAUGUAAGCUUUCA	0.3372	0.316325	0.686	0.647	0.836	0.876	0.637062
UCUUUAGCUCUUCUACUUU	0.7177	0.542239	0.914	0.589	0.768	0.851	0.501628
UAUUUUUUCUUUAGCUCUU	0.68	0.736137	0.786	0.709	0.825	0.857	0.575345
AACAAGGCAUUGUCUCAGU	0.0601	0.608268	0.777	0.533	0.707	0.808	0.502317
GGAAAGUCAGUAAUCGUUU	-0.1858	0.294897	0.823	0.465	0.571	0.659	0.489431
ACUCAAGGAAAGUCAGUAA	-0.0835	0.15455	0.574	0.397	0.382	0.563	0.392343
GCACUUGGCAAAGCCGCCC	0.3062	0.293457	0.707	0.503	0.666	0.678	0.574439
AGAGACUUAGGCACAAUCU	0.6848	0.461396	0.521	0.582	0.768	0.834	0.493425
GGAUAUUUCCAUGGACAUC	0.4385	0.34279	0.845	0.461	0.58	0.648	0.618829
UUCACCUCCAGAUCUUCAU	0.5498	0.683806	0.809	0.628	0.751	0.789	0.4733
CACAUCCACCUCGAAACUG	0.5255	0.354312	0.781	0.476	0.642	0.748	0.540453
UUAGGCAAGAAGUCUCAAA	0.822	0.367521	0.716	0.605	0.778	0.797	0.53724
GGAAUACUGUAUUCAUUCU	0.5796	0.332881	0.765	0.4	0.379	0.56	0.491962
AUGAGGCGUGUUGAGUCAU	0.5837	0.384022	0.706	0.48	0.648	0.724	0.358655
UAUUUAAGGAGGGUGAUCU	0.7253	0.697537	0.684	0.706	0.813	0.85	0.597051
UCAUGUAAUUGCGGAAAUA	0.5712	0.353733	0.497	0.512	0.68	0.695	0.525356
CCCUUUUGGCUCCCCCCUG	-0.2442	0.136471	0.662	0.438	0.446	0.46	0.606571
UGAUGACCCUUUUGGCUCC	0.8869	0.841281	0.466	0.616	0.63	0.677	0.557371
GAGAUGAUGACCCUUUUGG	0.939	0.701042	0.551	0.559	0.669	0.686	0.598042
AGGGGGCAGAGAUGAUGAC	0.6982	0.388727	0.577	0.415	0.32	0.497	0.572897
GAACAUGGGGGCAUCAGCA	0.1273	0.560181	0.689	0.432	0.516	0.631	0.438077
UUCACACCCAUGACGAACA	0.8034	0.516998	0.348	0.62	0.811	0.851	0.436256
UCAUGGUUCACACCCAUGA	0.6055	0.458528	0.764	0.616	0.763	0.757	0.433656
UACUUCUCAUGGUUCACAC	0.9271	0.895971	0.627	0.686	0.76	0.806	0.558301
UUGUCAUACUUCUCAUGGU	0.9252	0.744241	0.837	0.636	0.737	0.805	0.510267
UGUUGUCAUACUUCUCAUG	0.9239	0.788506	0.709	0.655	0.812	0.877	0.572852
UGAGGCUGUUGUCAUACUU	0.9417	0.566165	0.743	0.576	0.691	0.778	0.538861
CUUGAGGCUGUUGUCAUAC	0.7763	0.388948	0.671	0.551	0.727	0.759	0.587091
AUCUUGAGGCUGUUGUCAU	0.5829	0.638623	0.804	0.523	0.523	0.702	0.443393
UGAUCUUGAGGCUGUUGUC	0.9421	0.749258	0.634	0.626	0.732	0.85	0.519936
GGAGGCAUUGCUGAUGAUC	0.708	0.289988	0.566	0.446	0.547	0.672	0.652354
GCUAAGCAGUUGGUGGUGC	0.386	0.377069	0.522	0.389	0.461	0.641	0.469772
GGAUGACCUUGGCCAGGGG	-0.0251	0.341825	0.722	0.305	0.393	0.504	0.425906
UCAUGGAUGACCUUGGCCA	0.9147	0.726013	0.719	0.613	0.797	0.786	0.575421
CACGAUACCAAAGUUGUCA	0.4301	0.188246	0.727	0.499	0.706	0.689	0.728585
ACUGUGGUCAUGAGUCCUU	-0.1738	0.409385	0.816	0.503	0.486	0.657	0.463253
UUUGUAUUCAGCCCAUAUC	0.9194	0.740351	0.439	0.769	0.858	0.91	0.424478
UUUUAGAAUCCAUGAUAAU	0.5551	0.749631	0.678	0.604	0.739	0.776	0.593923
CAAAUAUCCGAGUGUAGUA	0.3861	0.173658	0.808	0.439	0.47	0.618	0.514407
UAUUUGUCAAUCAGAGUGC	0.9054	0.927814	0.68	0.78	0.866	0.959	0.652388
GGAUUGUUUACAUAACCGG	0.416	0.584854	0.73	0.551	0.565	0.647	0.697212
CGCUUCCGGAUUGUUUACA	0.0991	0.185132	0.716	0.344	0.358	0.567	0.689619
GGCGUUGGUCGCUUCCGGA	0.897	0.126555	0.887	0.288	0.327	0.517	0.543846
UACUUAAUCAGAGACUUCA	0.919	0.484936	0.688	0.675	0.834	0.884	0.557089
GUACUUAAUCAGAGACUUC	0.3467	0.697379	0.791	0.546	0.724	0.751	0.552317
UUUAUGAGGAUCUCUCUGA	0.8866	0.67516	0.687	0.701	0.837	0.907	0.610842
UCUUUAUGUUUUUGGCGUC	0.82	0.713934	0.876	0.629	0.782	0.791	0.476658
UUCUUUAUGUUUUUGGCGU	0.95	0.868159	0.78	0.703	0.832	0.817	0.487631
GGGCCUUUCUUUAUGUUUU	0.06	0.19842	0.521	0.413	0.542	0.555	0.401323
CCGGGCCUUUCUUUAUGUU	0.1	0.176098	0.578	0.298	0.36	0.48	0.55167
GGCGCCGGGCCUUUCUUUA	0.02	0.0830242	0.538	0.238	0.293	0.404	0.451483
UAGAAUGGCGCCGGGCCUU	0.2	0.345685	0.65	0.556	0.66	0.657	0.445517
AGCGGAUAGAAUGGCGCCG	0.53	0.230629	0.617	0.523	0.68	0.698	0.67889
UCUUCCAGCGGAUAGAAUG	0.92	0.720341	0.569	0.649	0.755	0.803	0.583996
GUUCCAUCUUCCAGCGGAU	0.25	0.455852	0.57	0.321	0.368	0.557	0.464516
CCAGCGGUUCCAUCUUCCA	0.1	0.122093	0.568	0.368	0.322	0.518	0.664265
UGCUCUCCAGCGGUUCCAU	0.35	0.5	0.709	0.436	0.496	0.633	0.662812
UUUCAUAGCUUCUGCCAAC	0.92	0.894737	0.583	0.691	0.822	0.892	0.664265
CGCGCCCAACACCGGCAUA	0.18	0.0601373	0.652	0.171	0.228	0.369	0.662812
UAAAUAACGCGCCCAACAC	0.9	0.6699	0.587	0.694	0.82	0.844	0.554747
CGCGGGCGCAACUGCAACU	0.33	0.169218	0.649	0.339	0.279	0.487	0.409138
UUAUAAAUGUCGUUCGCGG	0.92	0.941217	0.801	0.739	0.833	0.877	0.339954
GGGAGCUUUUUUUGCACGU	0.28	0.280975	0.803	0.38	0.375	0.516	0.620386
UAAUUUUUUGGAUGAUUGG	0.97	0.895747	0.766	0.779	0.864	0.884	0.540658
AUUCAUUAAAACCGGGAGG	0.72	0.745113	0.75	0.656	0.809	0.806	0.624885
AAUAGGAUCUCUGGCAUGC	0.92	0.751546	0.694	0.638	0.781	0.854	0.622695
UUAAAAUCGCAGUAUCCGG	0.92	0.913939	0.836	0.761	0.858	0.934	0.338499
AUUAAGACGACUCGAAAUC	0.99	0.737877	0.534	0.669	0.781	0.837	0.328558
UAUUUGUCAAUCAGAGUGC	0.92	0.919335	0.68	0.78	0.866	0.959	0.336527
AUUAGAUAAAUCGUAUUUG	0.82	0.726918	0.818	0.707	0.798	0.835	0.515013
CCCUCGGGUGUAAUCAGAA	0.1	0.0661919	0.379	0.298	0.339	0.503	0.517425
CCGCGCCCGGUUUAUCAUC	0.51	0.362452	0.454	0.388	0.325	0.479	0.596869
AACUUUACCGACCGCGCCC	0.92	0.737414	0.662	0.649	0.827	0.833	0.395155
AAAAUGGAACAACUUUACC	0.95	0.847367	0.61	0.723	0.833	0.915	0.355277
UACAUAACCGGACAUAAUC	0.96	0.799206	0.587	0.735	0.845	0.96	0.497256
UUAAUCAGAGACUUCAGGC	0.92	0.926245	0.592	0.815	0.88	0.978	0.650895
CGGCGGCGGGAAGUUCACC	0.08	0.239855	0.456	0.391	0.488	0.555	0.322748
AAACAACAACGGCGGCGGG	0.45	0.733622	0.727	0.469	0.5	0.658	0.644941
AAAACAACAACGGCGGCGG	0.7	0.522694	0.535	0.629	0.771	0.814	0.384784
CAAAACAACAACGGCGGCG	0.5	0.221739	0.701	0.565	0.756	0.758	0.671948
UGAUUUUUCUUGCGUCGAG	0.88	0.658063	0.912	0.616	0.772	0.821	0.461038
CGGGCGGACAUGGGGAGAU	0.25	0.0109875	0.632	0	0	0	0.66085
GGGGCCGCAGCUUACACAU	0.25	0.191615	0.705	0	0	0	0.616367
AAUGCUAGUUCGCUUUCUC	0.85	0.784527	0.693	0	0	0	0.624025
UACAGAACCAUACUCGAAC	0.85	0.811428	0.466	0	0	0	0.679822
AUCUUUUGCCCUUCUGGCG	0.85	0.659762	0.811	0	0	0	0.640065
CCGGGCCGCCGAACAUCCU	0.25	0.162721	0.544	0	0	0	0.583071
CGCCCGGGGACGAGGCGUA	0.25	0.0471782	0.526	0	0	0	0.362112
UUGAACUCGGUGUUGAUGG	0.85	0.912724	0.729	0	0	0	0.456405
UCUUAUUCUGCUGCUCCAG	0.85	0.668706	0.836	0	0	0	0.545677
CGCGGGCUUUGUCGUUGGU	0.25	0.150769	0.692	0	0	0	0.630781
AAGAUUGCAGGGUGUUUUC	0.85	0.709352	0.555	0	0	0	0.669593
UUUCAUAUUGCUGACGUAC	0.85	0.808387	0.666	0	0	0	0.686389
AUUUGUACCAUUCUUCUGC	0.85	0.908367	0.685	0	0	0	0.43862
UCAUAUUCUGAAUCUCAUC	0.85	0.860098	0.666	0	0	0	0.526711
UAUUCACGAAGGUGACGAG	0.85	0.825443	0.582	0	0	0	0.520421
UAACAUUGAGCAGGUCUUG	0.85	0.700661	0.942	0	0	0	0.328129
AAAAGUUUGGAAGAGGCAG	0.85	0.515016	0.59	0	0	0	0.337619
UUUUUGAGUGGGUAUCAAC	0.85	0.886909	0.579	0	0	0	0.630093
GCGAGAGGCGGACGGGACC	0	0.287981	0.553	0.344	0.309	0.488	0.627899
CCGGGCGCCUCGGAAGACC	0	0.272651	0.228	0.385	0.444	0.606	0.600025
AUGGCUGCAGCUUCCGAGA	0.4	0.510774	0.678	0.507	0.655	0.727	0.395872
CCCCGCGGCUGCUCACAGG	0.25	0.244062	0.393	0.328	0.375	0.51	0.324351
UCAGGAGAAGCCGAGGAAG	0.62	0.611038	0.728	0.535	0.662	0.744	0.637388
CGGGAGGUGCCGCCGCCGC	0.2	0.0750863	0.67	0.375	0.399	0.569	0.566658
CCCGGGUCCCUGGAUGUGC	0.32	0.251044	0.297	0.418	0.468	0.556	0.350212
UCCUCCGAACGGCUGCCUC	0.58	0.777235	0.622	0.539	0.695	0.742	0.603212
UUCUCCUCAGCAGCCAGAG	0.52	0.587871	0.534	0.619	0.723	0.776	0.685735
CCGCUUGGCUCUGGACCGC	0.31	0.241143	0.68	0.365	0.413	0.631	0.63514
UUCUUCUGCAGGAUGGAAA	0.27	0.461812	0.426	0.588	0.788	0.814	0.634302
UGGAUAAAUAUAGGUCAAG	0.48	0.395315	0.901	0.625	0.71	0.739	0.594222
AUCAAUAUUGUUCCUGUAU	0.49	0.42372	0.776	0.592	0.665	0.73	0.65257
AUUAAAUUUGGCGGUGUCA	0.65	0.426756	0.57	0.549	0.7	0.702	0.609779
UCAAGAUCUUCACAAAAGG	0.73	0.834104	0.525	0.675	0.824	0.86	0.664123
CAUUACACCAGUUCGUCCC	0.75	0.639693	0.781	0.618	0.792	0.83	0.394066
UUGUCUCUGGUCCUUACUU	0.75	0.632956	0.949	0.634	0.717	0.808	0.424397
CACAUAGCGCCUCUGACUG	0.73	0.357324	0.94	0.476	0.628	0.756	0.513637
GGAAUAUAUCUUCACCUUU	0.09	0.251417	0.815	0.456	0.517	0.641	0.388048
UGGAAGAACUCUACUUUGA	0.3	0.538152	0.77	0.562	0.708	0.821	0.536114
AUGAAGAAUGUAUUUACCC	0.7	0.85137	0.645	0.782	0.862	0.899	0.367413
CGGUUGGCUUUGUCUUUAU	0	0.147085	0.673	0.348	0.409	0.568	0.445162
CUGCUAGCCUCUGGAUUUG	0.44	0.177407	0.801	0.414	0.371	0.58	0.520764
CUCUGGAUCAGAGUCAGUG	0.15	0.244623	0.898	0.542	0.727	0.764	0.572434
UUAUUUUCAUGGUGUUUUA	0.58	0.575887	0.59	0.627	0.723	0.682	0.406752
UUGUUCCUAUAACUGGUAA	0.4	0.391634	0.927	0.529	0.614	0.7	0.583183
AGUGUCAAAACCCUGUGGA	0.45	0.483949	0.8	0.483	0.595	0.682	0.597568
AACUGGAAUAAAACGGGAA	0.38	0.183909	0.755	0.494	0.648	0.695	0.505451
CACUUCAGUUGGUGACAGA	0.25	0.196302	0.501	0.339	0.296	0.522	0.571278
GUAGCAAAACCUUUCGGAA	0.32	0.308955	0.814	0.359	0.283	0.524	0.651589
AAAUUAUUUCCUUUCUGAG	0.3	0.929456	0.929	0.66	0.754	0.78	0.593791
GUAAAUAGCUGGAGAUGGU	0.06	0.412876	0.678	0.429	0.505	0.628	0.581569
CCAGAUUAAUAACUGUAGC	0.37	0.433267	0.662	0.533	0.623	0.733	0.531584
ACCCCAAUACAGAUUCACU	0.39	0.65298	0.5	0.492	0.558	0.626	0.422564
CAUUGUUGCUGUGUUUCUU	0.3	0.362455	0.784	0.465	0.45	0.638	0.543498
AUGUUUCAAGCCCAUUCUU	0.4	0.519646	0.906	0.542	0.726	0.717	0.640351
GAGGAGCUCAGCGUCGACU	0	0.522262	0.584	0.42	0.56	0.709	0.342959
GCUGAGGUUGCAACUCUGA	0.01	0.15182	0.769	0.334	0.393	0.619	0.502511
CAGGCAGGAGCAACUCCUU	-0.15	0.203252	0.539	0.38	0.444	0.64	0.549242
UGAAUAGCACAUUGGUUGG	0.07	0.808671	0.935	0.634	0.745	0.825	0.54685
CCCACUGGCUGCCAAGAGG	0.18	0.258609	0.558	0.387	0.484	0.588	0.559912
CUCUCCUCACCAGCACCGU	-0.2	0.267209	0.789	0.393	0.508	0.657	0.526204
AAGGUCUGGAGCUGGUAGG	0.45	0.684015	0.786	0.592	0.748	0.843	0.53307
CGUGUCCACCUCUAGGACC	0.1	0.699586	0.708	0.478	0.51	0.706	0.433401
CAGUGCCAGGUGGACCUGG	0.21	0.433995	0.585	0.444	0.449	0.589	0.430808
CAGUAUUACUGCACACGUC	0.3	0.454497	0.699	0.538	0.697	0.784	0.628392
CUCUGGCUUCGUCAGAAUC	-0.1	0.35159	0.506	0.472	0.456	0.648	0.511278
GUGGCCUUCAGCAGGAGCU	0.1	0.460247	0.407	0.446	0.597	0.665	0.541817
AUACAGGACACGAAGCUCC	0.58	0.925206	0.484	0.725	0.843	0.932	0.546801
AUCCUUUAGACACUUGAGC	0.4	0.814668	0.665	0.69	0.782	0.903	0.465759
CUCCUGGCCCGACAGAGGU	0.05	0.245955	0.575	0.397	0.485	0.581	0.551644
CUACCACAGUGAUGAUGAC	0.35	0.404002	0.634	0.364	0.341	0.603	0.451938
UGUGUGUUCGGUUUCAUGG	0.59	0.93392	0.742	0.735	0.858	0.891	0.321584
GAGGCGUGGCUUGUGUGUU	0.01	0.31869	0.585	0.369	0.382	0.562	0.385173
CUGUCCCGGGAUAGGUUCA	0.2	0.141712	0.468	0.345	0.419	0.547	0.633384
GAGGAAGAGGCCCUGUCCC	0.52	0.741549	0.424	0.473	0.608	0.642	0.425781
CCACUCUGUUCAGUGUGGC	0.21	0.438982	0.887	0.451	0.396	0.601	0.376287
CUGACUGAGGACAAUGCCC	0.62	0.725106	0.821	0.593	0.799	0.824	0.581106
AGGUGUGCAGGUACCAUGG	0.75	0.574048	0.833	0.573	0.611	0.701	0.499114
CUCUCAUCAGGCUAGACUU	0.5	0.306145	0.559	0.447	0.551	0.675	0.488158
CAGUUGUAUGUCCUCAUGG	0.58	0.609739	0.606	0.607	0.796	0.779	0.555761
GGCCUCAGCAUACCCAAUA	0.43	0.0318552	0.629	0.34	0.393	0.498	0.516856
UGCUACACAUGUCUAUGGA	0.63	0.488901	0.77	0.48	0.642	0.766	0.428621
CCCAAGCUGGCAUCCGUCA	0.29	0.0674608	0.634	0.319	0.378	0.538	0.599578
GUGCCCAAGCUGGCAUCCG	0.24	0.346917	0.595	0.454	0.487	0.592	0.634001
AGUGCCCAAGCUGGCAUCC	0.4	0.596562	0.448	0.505	0.581	0.68	0.431025
CUCCGUGAGGCCAGAGACC	0.07	0.494748	0.503	0.468	0.585	0.684	0.505562
AGGCACUCUCCUGCAGUGU	0	0.287244	0.576	0.446	0.42	0.635	0.640355
AAAGGCAGGUUGGCCAAUG	0.28	0.472174	0.427	0.597	0.758	0.737	0.405606
GUAAUCUCUGAACCUGUGA	0.34	0.317845	0.662	0.469	0.468	0.657	0.440381
UCCAGACAUGACCGCUGAG	0.33	0.673257	0.934	0.457	0.632	0.75	0.480812
UGGAGCUGCAAUAGUGCAA	0.05	0.23189	0.798	0.492	0.51	0.676	0.527381
ACACAUACACACACACACA	0.07	0.529493	0.678	0.525	0.612	0.827	0.518754
CUGAGGUGGGAGGAUCACU	0.45	0.156115	0.442	0.473	0.661	0.725	0.532368
GUGUGGUGUUGUGAGCCUA	0.41	0.174535	0.778	0.352	0.462	0.624	0.45629
UAACACAAAGGAAGUCUGG	0.48	0.871358	0.86	0.695	0.796	0.875	0.58326
							0.34621
							0.562065
							0.356266
							0.475912
							0.505709
							0.475682
							0.474489
							0.556058
							0.45667
							0.514421
							0.50746
							0.535058
							0.504998
							0.407749
							0.666613
