# Supplementary material for: OligoFormer: an accurate and robust prediction method for siRNA design
Source: Bioinformatics. 2024 Sep 25;40(10):btae577. doi: 10.1093/bioinformatics/btae577 (PMC11494384; doi:10.1093/bioinformatics/btae577)
Supplement: btae577_Supplementary_Data [file btae577_supplementary_data.zip › 11.xlsx]

## Sheet: symmetric
	AUC				AUPRC				F1 score
flanking length	1	2	3	average	1	2	3	average	1	2	3	average
1	0.8113	0.7838	0.8112	0.8021	0.8156	0.7684	0.8058	0.7966	0.758	0.7354	0.7582	0.750533
2	0.7913	0.7947	0.7992	0.795067	0.7957	0.7962	0.7878	0.793233	0.7486	0.7532	0.7454	0.749067
3	0.8075	0.798	0.8054	0.803633	0.818	0.7982	0.7908	0.802333	0.7586	0.7532	0.7522	0.754667
4	0.7995	0.8062	0.799	0.801567	0.8162	0.8141	0.7961	0.8088	0.7182	0.7544	0.7538	0.742133
5	0.8019	0.7973	0.7961	0.798433	0.7992	0.7901	0.7915	0.7936	0.7602	0.7575	0.7425	0.7534
6	0.8022	0.7988	0.8005	0.8005	0.8132	0.8038	0.7948	0.803933	0.7626		0.7659	0.76425
7	0.8002	0.7954	0.7944	0.796667	0.8051	0.7924	0.7841	0.793867	0.7504	0.7386	0.7361	0.7417
8	0.8078	0.8064	0.8064	0.806867	0.8075	0.8086	0.7903	0.802133	0.769	0.7633	0.7638	0.765367
9	0.7902	0.7998	0.7942	0.794733	0.7818	0.8007	0.7833	0.7886	0.7368	0.7569	0.7555	0.749733
10	0.8008	0.8028	0.8062	0.803267	0.8006	0.8046	0.7988	0.801333	0.7435	0.7447	0.7544	0.747533
11	0.7964	0.8095	0.8066	0.804167	0.7935	0.8124	0.7953	0.8004	0.75	0.7479	0.7553	0.751067
12	0.8088	0.8054	0.8055	0.806567	0.8182	0.807	0.7999	0.808367	0.7532	0.7464	0.7582	0.7526
13	0.7996	0.8029	0.7998	0.800767	0.7962	0.8011	0.7799	0.7924	0.7592	0.7673	0.7599	0.762133
14	0.8119	0.8079	0.8086	0.809467	0.8103	0.8162	0.801	0.809167	0.7624	0.7626	0.757	0.760667
15	0.7919	0.8092	0.7981	0.799733	0.782	0.8066	0.7849	0.791167	0.743	0.7527	0.7604	0.752033
16	0.7941	0.796	0.7953	0.795133	0.7807	0.7949	0.7792	0.784933	0.7428	0.7421	0.7495	0.7448
17	0.8117	0.8082	0.808	0.8093	0.8153	0.8057	0.7993	0.806767	0.7552	0.7487	0.7636	0.755833
18	0.8124	0.8055	0.8089	0.808933	0.8097	0.7933	0.8047	0.802567	0.7576	0.7545	0.7522	0.754767
19	0.8045	0.8113	0.8237	0.813167	0.8102	0.8061	0.8167	0.811	0.7695	0.7633	0.7621	0.764967
20	0.8105	0.8122	0.8094	0.8107	0.8091	0.7952	0.7961	0.800133	0.764	0.7629	0.7554	0.760767
21	0.8057	0.8016	0.8021	0.803133	0.7962	0.8013	0.7968	0.7981	0.7621	0.75	0.7558	0.755967
22	0.8048	0.8028	0.8082	0.805267	0.8	0.8049	0.7628	0.789233	0.7554	0.7612	0.7291	0.748567
23	0.8004	0.8104	0.8141	0.8083	0.8024	0.821	0.8138	0.8124	0.7584	0.7452	0.7689	0.7575
24	0.8087	0.8032	0.782	0.797967	0.8101	0.7937	0.743	0.782267	0.7513	0.7629	0.7518	0.755333
25	0.803	0.8103	0.8103	0.807867	0.7992	0.8093	0.8072	0.805233	0.7517	0.7552	0.7575	0.7548
26	0.8137	0.7975	0.7983	0.803167	0.8108	0.7914	0.7784	0.793533	0.7676	0.7594	0.7591	0.762033
27	0.7785	0.8005	0.809	0.796	0.7788	0.7851	0.7945	0.786133	0.7354	0.7571	0.7491	0.7472
28	0.8149	0.8025	0.8045	0.8073	0.8159	0.8007	0.7871	0.801233	0.7544	0.7504	0.759	0.7546
29	0.7954	0.8008	0.8122	0.8028	0.7978	0.8011	0.8037	0.800867	0.7584	0.7532	0.7487	0.753433
30	0.806	0.8049	0.8074	0.8061	0.7886	0.7935	0.7921	0.7914	0.7539	0.7701	0.7545	0.7595
31	0.8085	0.8046	0.8081	0.807067	0.8082	0.7978	0.7989	0.801633	0.767	0.7461	0.7407	0.751267
32	0.8097	0.7991	0.8084	0.805733	0.809	0.8003	0.7997	0.803	0.7637	0.7662	0.7585	0.7628
33	0.8002	0.8046	0.8185	0.807767	0.7982	0.8017	0.8139	0.8046	0.7601	0.7569	0.7659	0.760967
34	0.7946	0.802	0.8079	0.8015	0.7942	0.7995	0.7955	0.7964	0.7581	0.7491	0.7479	0.7517
35	0.8142	0.8081	0.7987	0.807	0.8071	0.811	0.7792	0.7991	0.7599	0.7604	0.7549	0.7584
36	0.8112	0.815	0.8146	0.8136	0.8062	0.8177	0.8065	0.810133	0.7374	0.7567	0.7657	0.753267
37	0.7998	0.7927	0.798	0.796833	0.7923	0.7905	0.7913	0.791367	0.7556	0.7687	0.7435	0.755933
38	0.8073	0.799	0.81	0.805433	0.8098	0.8006	0.8036	0.804667	0.7579	0.7522	0.75	0.753367
39	0.8045	0.803	0.7999	0.802467	0.8064	0.8002	0.7913	0.7993	0.7584	0.7536	0.7571	0.756367
40	0.7976	0.8073	0.8066	0.803833	0.7834	0.8137	0.797	0.798033	0.7595	0.7473	0.7513	0.7527
50	0.8031	0.8131	0.8018	0.806	0.8022	0.8082	0.78	0.7968	0.7571	0.7584	0.7646	0.760033
60	0.7994	0.8015	0.7771	0.792667	0.8132	0.7974	0.7585	0.7897	0.7464	0.7491	0.7385	0.744667
70	0.7789	0.8009	0.8004	0.7934	0.7747	0.7993	0.793	0.789	0.7387	0.7452	0.7443	0.742733
80	0.7922	0.7997	0.8053	0.799067	0.7901	0.7921	0.7987	0.793633	0.7527	0.7495	0.7566	0.752933
90	0.799	0.7828	0.7989	0.793567	0.8021	0.7746	0.7816	0.7861	0.7568	0.7645	0.7518	0.7577
100	0.7926	0.7911	0.7611	0.7816	0.7928	0.7704	0.7485	0.770567	0.7426	0.7554	0.733	0.743667

## Sheet:  asymmetric_AUC
5' flanking3' flanking	1	2	3	4	5	6	7	8	9	10	11	12	13	14	15	16	17	18	19	20	21	22	23	24	25	26	27	28	29	30	31	32	33	34	35	36	37	38	39	40	50	60	70	80	90	100
1	0.8021	0.8014	0.7976	0.7983	0.8093	0.8013	0.7937	0.8045	0.7919	0.7983	0.7995	0.7927	0.7877	0.7926	0.7989	0.7907	0.802	0.796	0.8048	0.8012	0.7708	0.7952	0.7625	0.7381	0.8035	0.8026	0.7734	0.8043	0.796	0.7879	0.8012	0.8053	0.7984	0.798	0.7903	0.7916	0.7985	0.803	0.7976	0.7897	0.7725	0.7912	0.7908	0.7771	0.78	0.7653
2	0.7965	0.7951	0.7943	0.7936	0.7958	0.8059	0.7987	0.81	0.7952	0.7966	0.7902	0.7991	0.7934	0.802	0.8012	0.7734	0.8078	0.7894	0.8046	0.8086	0.7968	0.8076	0.8033	0.8013	0.7958	0.8032	0.7875	0.7864	0.8075	0.791	0.7973	0.8021	0.7977	0.7857	0.8008	0.8036	0.8086	0.8042	0.7893	0.7983	0.7943	0.7925	0.7818	0.7765	0.7878	0.782
3	0.792	0.7949	0.8036	0.7892	0.7995	0.7995	0.7986	0.7923	0.8059	0.799	0.792	0.7928	0.7921	0.7918	0.8028	0.7953	0.8029	0.7769	0.8154	0.7973	0.8137	0.7938	0.8089	0.801	0.8126	0.8136	0.8016	0.7916	0.7939	0.7933	0.7899	0.7914	0.7957	0.7999	0.7941	0.8043	0.8016	0.7951	0.7779	0.7858	0.7854	0.7715	0.7808	0.784	0.7836	0.7878
4	0.8059	0.7975	0.7988	0.8016	0.7929	0.783	0.7945	0.7916	0.7878	0.8066	0.7963	0.7922	0.7959	0.7847	0.8063	0.7978	0.8063	0.8024	0.7703	0.7998	0.8054	0.7992	0.8003	0.8077	0.7905	0.779	0.7851	0.787	0.7867	0.7852	0.8011	0.7987	0.7776	0.7834	0.791	0.8021	0.7932	0.7843	0.8136	0.7973	0.7724	0.8045	0.7959	0.7958	0.7816	0.7938
5	0.7896	0.7896	0.7947	0.7957	0.7984	0.7968	0.7947	0.7751	0.7849	0.801	0.7917	0.7965	0.7895	0.7971	0.7895	0.794	0.7793	0.7933	0.7984	0.7952	0.8013	0.788	0.8047	0.7891	0.7953	0.7933	0.7993	0.7836	0.7922	0.7917	0.7895	0.7919	0.7875	0.7759	0.785	0.7948	0.7923	0.7948	0.7876	0.7838	0.7903	0.7848	0.7945	0.7941	0.7747	0.7886
6	0.7921	0.6256	0.6353	0.6248	0.7896	0.8005	0.7964	0.7882	0.7887	0.7944	0.7803	0.7932	0.6035	0.7956	0.7943	0.802	0.791	0.8069	0.796	0.7979	0.7906	0.7964	0.7865	0.8055	0.8021	0.7964	0.795	0.799	0.791	0.7407	0.7912	0.7915	0.7923	0.7966	0.7912	0.7879	0.7975	0.7939	0.8021	0.761	0.792	0.8003	0.7941	0.7892	0.7893	0.7693
7	0.7874	0.7779	0.7941	0.7999	0.7884	0.7934	0.7967	0.7907	0.7871	0.7887	0.7943	0.7911	0.7869	0.7876	0.7931	0.7887	0.7913	0.8005	0.7882	0.7937	0.7935	0.7968	0.7974	0.7999	0.793	0.8007	0.7856	0.7991	0.7869	0.785	0.7874	0.8029	0.7873	0.7922	0.7814	0.7839	0.7918	0.7847	0.7842	0.7754	0.7776	0.7831	0.8072	0.7916	0.7802	0.8019
8	0.7845	0.7924	0.7968	0.7948	0.7949	0.7991	0.7881	0.8069	0.7846	0.7978	0.7836	0.764	0.7839	0.7874	0.7866	0.7956	0.7904	0.7893	0.8073	0.7962	0.7957	0.7909	0.8008	0.7929	0.7838	0.7823	0.8	0.793	0.8	0.8058	0.798	0.7967	0.7826	0.7977	0.7905	0.8074	0.7859	0.7682	0.7878	0.7992	0.7867	0.8049	0.7779	0.7969	0.7989	0.7947
9	0.7924	0.7847	0.797	0.7976	0.7843	0.7875	0.7881	0.797	0.7947	0.7619	0.7916	0.771	0.7972	0.7927	0.7904	0.7854	0.7894	0.7874	0.7905	0.8045	0.7931	0.7743	0.7791	0.7822	0.7985	0.8036	0.7896	0.794	0.7913	0.7879	0.7867	0.7937	0.7815	0.7925	0.7801	0.7927	0.7872	0.7975	0.7841	0.7572	0.7817	0.7855	0.798	0.8074	0.7868	0.7797
10	0.7956	0.8054	0.7946	0.7936	0.7943	0.7744	0.7886	0.8009	0.7955	0.8033	0.7869	0.767	0.7896	0.7973	0.7956	0.7865	0.7713	0.8026	0.799	0.7856	0.7966	0.7908	0.8007	0.789	0.7955	0.793	0.7869	0.8005	0.7944	0.7887	0.8009	0.7927	0.7968	0.7914	0.7888	0.7913	0.7968	0.8004	0.7939	0.7806	0.7963	0.7844	0.7949	0.7948	0.7906	0.7981
11	0.7932	0.7947	0.7981	0.802	0.8059	0.8029	0.5197	0.8068	0.7902	0.7965	0.8042	0.7923	0.7912	0.7987	0.7927	0.7934	0.7976	0.7885	0.792	0.7916	0.7988	0.789	0.7986	0.8013	0.7769	0.7876	0.7923	0.7919	0.7945	0.7942	0.7934	0.7629	0.7927	0.7807	0.7843	0.8026	0.7812	0.7891	0.7944	0.7993	0.786	0.7897	0.7745	0.7895	0.7895	0.7778
12	0.7993	0.7951	0.7953	0.7928	0.8004	0.7991	0.7988	0.7992	0.8007	0.7873	0.786	0.8066	0.8013	0.7901	0.7843	0.7939	0.7974	0.7757	0.8022	0.8098	0.8049	0.7969	0.8032	0.807	0.8003	0.7899	0.7891	0.8001	0.7983	0.7946	0.7948	0.8006	0.7992	0.8038	0.7979	0.8007	0.7962	0.7954	0.7857	0.7929	0.7747	0.8	0.7946	0.7864	0.793	0.7861
13	0.7964	0.7904	0.7965	0.7936	0.7943	0.795	0.7927	0.7878	0.7956	0.8125	0.7957	0.8013	0.8008	0.7904	0.7872	0.7921	0.8084	0.7961	0.7934	0.7928	0.7976	0.7901	0.8015	0.8111	0.8004	0.7967	0.798	0.7966	0.7957	0.7781	0.7876	0.7858	0.8014	0.7926	0.7972	0.7953	0.7873	0.7977	0.7955	0.7934	0.8007	0.7992	0.7947	0.784	0.769	0.7889
14	0.8033	0.7952	0.8019	0.801	0.7944	0.8023	0.8005	0.7891	0.8098	0.7874	0.802	0.791	0.7958	0.8095	0.7906	0.7843	0.8004	0.786	0.8114	0.8084	0.8025	0.7966	0.8004	0.8006	0.8002	0.7803	0.8004	0.7698	0.7936	0.7992	0.7816	0.7885	0.782	0.7958	0.7958	0.7944	0.8061	0.7989	0.7975	0.7896	0.7961	0.7897	0.7987	0.7842	0.789	0.7907
15	0.8033	0.7947	0.7998	0.7881	0.7952	0.8046	0.7873	0.7974	0.7955	0.8034	0.7958	0.7911	0.7826	0.7985	0.7997	0.7929	0.7883	0.7853	0.7965	0.7992	0.8076	0.7954	0.7916	0.8043	0.7938	0.7899	0.8063	0.7895	0.779	0.7722	0.7887	0.7908	0.7943	0.781	0.7876	0.7903	0.7841	0.7926	0.7869	0.7928	0.7898	0.79	0.7921	0.7798	0.7943	0.7937
16	0.7939	0.8069	0.7971	0.7831	0.7906	0.7964	0.787	0.7732	0.786	0.7931	0.7921	0.7904	0.7892	0.79	0.7993	0.7951	0.794	0.8151	0.8082	0.8023	0.7874	0.7987	0.8026	0.8035	0.7972	0.7968	0.7927	0.8093	0.8087	0.7934	0.7846	0.8019	0.7957	0.7901	0.8209	0.7988	0.787	0.7972	0.7953	0.7806	0.7904	0.7986	0.7837	0.7853	0.797	0.7916
17	0.8025	0.7986	0.7999	0.788	0.7934	0.7892	0.7957	0.7863	0.7777	0.8096	0.7994	0.7964	0.7902	0.8114	0.7971	0.8061	0.8093	0.8012	0.8093	0.8016	0.7903	0.7955	0.8093	0.7927	0.8015	0.7992	0.7935	0.795	0.7925	0.7917	0.8028	0.7954	0.7657	0.7973	0.7945	0.7961	0.7862	0.8002	0.7868	0.7906	0.7804	0.7974	0.789	0.7876	0.7914	0.7816
18	0.8042	0.7737	0.8013	0.8022	0.7909	0.8054	0.7938	0.7913	0.7896	0.796	0.7971	0.7925	0.7881	0.7959	0.8106	0.8014	0.7991	0.8089	0.8051	0.7999	0.8163	0.7921	0.8001	0.7921	0.7956	0.7971	0.8029	0.7922	0.7923	0.7904	0.7753	0.7925	0.8004	0.7645	0.7985	0.8011	0.7962	0.7978	0.7871	0.7966	0.7977	0.7852	0.7902	0.7624	0.7862	0.7746
19	0.7932	0.8069	0.7933	0.7873	0.8001	0.793	0.8012	0.7632	0.7923	0.795	0.7911	0.7911	0.7841	0.7922	0.8007	0.7938	0.7915	0.7926	0.8132	0.7986	0.7981	0.8022	0.8085	0.8011	0.8098	0.7867	0.7971	0.7937	0.7955	0.7888	0.7943	0.7914	0.8034	0.7982	0.7881	0.7896	0.8031	0.7957	0.7969	0.7672	0.7873	0.7877	0.7884	0.7885	0.7913	0.7939
20	0.7992	0.7943	0.7909	0.793	0.7898	0.799	0.7961	0.7941	0.7818	0.7878	0.7863	0.7797	0.7881	0.7894	0.802	0.7884	0.7853	0.8049	0.7966	0.8107	0.8011	0.8068	0.8002	0.8065	0.7934	0.7984	0.7957	0.7852	0.7999	0.7844	0.7987	0.7474	0.7969	0.7977	0.7954	0.7975	0.7907	0.7922	0.7841	0.786	0.7756	0.7932	0.7803	0.7857	0.7816	0.7781
21	0.7818	0.7883	0.7902	0.7841	0.8048	0.8018	0.7869	0.7868	0.7891	0.7938	0.7849	0.7925	0.7854	0.7835	0.791	0.7832	0.8046	0.7889	0.7899	0.7966	0.8031	0.8188	0.8014	0.7893	0.7946	0.7974	0.7943	0.7912	0.7996	0.7936	0.7873	0.7974	0.8016	0.8062	0.7969	0.7972	0.8017	0.8034	0.8009	0.7973	0.7978	0.8042	0.7945	0.8002	0.789	0.8002
22	0.79	0.8014	0.7908	0.795	0.8035	0.7896	0.7877	0.7932	0.7849	0.7958	0.7933	0.7879	0.8034	0.7946	0.795	0.7931	0.7987	0.7979	0.8013	0.7862	0.799	0.8053	0.8096	0.8009	0.7937	0.8074	0.7842	0.7842	0.798	0.7853	0.7872	0.7895	0.7944	0.7841	0.7972	0.7877	0.7969	0.7965	0.8098	0.7975	0.7908	0.7986	0.803	0.7934	0.784	0.7893
23	0.793	0.795	0.7708	0.7986	0.7968	0.7962	0.7948	0.7913	0.7846	0.8028	0.7956	0.789	0.8012	0.7854	0.7973	0.7889	0.7904	0.7811	0.7965	0.7918	0.7841	0.7887	0.8083	0.7938	0.7926	0.7914	0.7877	0.799	0.797	0.7927	0.7927	0.7922	0.7984	0.7927	0.7839	0.783	0.7793	0.7898	0.7969	0.7885	0.7993	0.792	0.793	0.7916	0.793	0.7827
24	0.7982	0.7919	0.7911	0.7918	0.7904	0.7956	0.7966	0.7856	0.7913	0.7722	0.8005	0.7952	0.7808	0.788	0.7872	0.8024	0.7678	0.8003	0.8001	0.7925	0.8002	0.7981	0.7855	0.798	0.7945	0.8001	0.7808	0.7856	0.7925	0.7977	0.806	0.7899	0.8135	0.7792	0.79	0.7917	0.787	0.797	0.789	0.7903	0.7876	0.7958	0.7864	0.7896	0.7896	0.7941
25	0.7858	0.8024	0.792	0.7923	0.7944	0.7968	0.7978	0.7895	0.7852	0.8139	0.8032	0.791	0.787	0.7904	0.79	0.7934	0.7938	0.8054	0.7893	0.8044	0.7843	0.799	0.7946	0.7994	0.8079	0.7993	0.7831	0.7859	0.7957	0.7888	0.7933	0.7921	0.791	0.7913	0.7959	0.7997	0.7916	0.7952	0.7922	0.7885	0.7872	0.7894	0.7973	0.7887	0.7833	0.7922
26	0.7951	0.7906	0.7983	0.7994	0.7793	0.7917	0.786	0.7858	0.7806	0.8043	0.788	0.808	0.7903	0.7828	0.791	0.7968	0.8011	0.7658	0.784	0.8102	0.8009	0.8029	0.7933	0.792	0.8045	0.8032	0.7901	0.8023	0.7921	0.8003	0.8036	0.7974	0.7871	0.794	0.8005	0.8088	0.8024	0.7936	0.7938	0.7966	0.7885	0.7936	0.8094	0.7915	0.7913	0.7915
27	0.7743	0.8031	0.7897	0.7944	0.7847	0.7913	0.7927	0.7916	0.7797	0.7852	0.7906	0.7887	0.791	0.788	0.8079	0.801	0.7918	0.7909	0.8005	0.8085	0.8017	0.7919	0.7945	0.8008	0.7858	0.7906	0.796	0.7988	0.7908	0.8	0.8035	0.7974	0.7901	0.7713	0.7971	0.7741	0.7916	0.7955	0.8044	0.7858	0.7955	0.7743	0.7958	0.7962	0.7702	0.7762
28	0.7992	0.8009	0.7915	0.8057	0.7899	0.8003	0.7986	0.7995	0.7933	0.8018	0.7844	0.7989	0.7793	0.7753	0.8015	0.8089	0.7872	0.7906	0.8164	0.7904	0.7786	0.7736	0.8003	0.7715	0.7932	0.7999	0.8001	0.8073	0.7804	0.8004	0.7981	0.7854	0.7908	0.7816	0.7977	0.7967	0.7999	0.7753	0.7977	0.7804	0.8026	0.775	0.7767	0.7967	0.7914	0.7886
29	0.7771	0.792	0.7944	0.7901	0.7835	0.7895	0.7875	0.7831	0.793	0.8023	0.7804	0.7992	0.7941	0.7879	0.8031	0.7819	0.7894	0.7912	0.7811	0.7925	0.8076	0.7673	0.7892	0.7911	0.8022	0.7844	0.7823	0.7881	0.8028	0.7731	0.7879	0.77	0.7978	0.7974	0.792	0.7367	0.7906	0.7934	0.7862	0.7859	0.7854	0.7909	0.7855	0.7843	0.7878	0.7819
30	0.7897	0.8008	0.7881	0.7837	0.7944	0.8	0.7954	0.7889	0.7946	0.7963	0.803	0.7969	0.7934	0.8148	0.7943	0.8089	0.7871	0.7967	0.7881	0.7917	0.8021	0.8077	0.803	0.7984	0.7939	0.7986	0.7928	0.8021	0.7976	0.8061	0.8008	0.804	0.7901	0.7929	0.7903	0.7927	0.7924	0.793	0.7951	0.7939	0.8049	0.8028	0.8065	0.7931	0.7939	0.798
31	0.787	0.7968	0.7974	0.7992	0.7988	0.794	0.7907	0.7899	0.7948	0.7917	0.8056	0.8002	0.7887	0.7944	0.7978	0.794	0.7978	0.7891	0.7994	0.8033	0.7976	0.8027	0.7979	0.782	0.7858	0.7731	0.7874	0.7957	0.8066	0.81	0.8071	0.8003	0.7964	0.7912	0.7943	0.7955	0.7962	0.7802	0.7862	0.7954	0.7831	0.7848	0.7948	0.7853	0.7891	0.7871
32	0.7995	0.7863	0.7873	0.7921	0.794	0.7933	0.7973	0.7948	0.7944	0.7896	0.7966	0.7869	0.7843	0.7869	0.794	0.7995	0.7806	0.7904	0.8041	0.8123	0.7951	0.7953	0.8017	0.7995	0.8017	0.7966	0.7913	0.7987	0.7969	0.7975	0.8012	0.8057	0.7839	0.7959	0.8073	0.8004	0.792	0.7914	0.7717	0.7941	0.782	0.7856	0.7882	0.7927	0.7586	0.7914
33	0.7864	0.7837	0.7892	0.763	0.7935	0.7935	0.7798	0.7968	0.8015	0.7726	0.7815	0.7807	0.7932	0.7911	0.8008	0.7972	0.7984	0.7849	0.7822	0.7957	0.7867	0.7952	0.7916	0.7927	0.7976	0.7869	0.8007	0.8036	0.8072	0.8026	0.7826	0.8031	0.8078	0.801	0.8007	0.8018	0.7925	0.7982	0.8016	0.8058	0.7911	0.7885	0.789	0.7872	0.7989	0.7789
34	0.8003	0.7945	0.7896	0.7914	0.7878	0.7881	0.7884	0.7856	0.7946	0.792	0.7826	0.7976	0.79	0.8015	0.7938	0.7876	0.7976	0.7997	0.7972	0.7986	0.7958	0.8064	0.7931	0.799	0.7966	0.7894	0.7987	0.8022	0.8007	0.8013	0.801	0.7864	0.7909	0.8015	0.7787	0.8007	0.7944	0.7788	0.7987	0.7771	0.7895	0.7765	0.7941	0.7843	0.8019	0.7908
35	0.7842	0.784	0.7944	0.7715	0.7903	0.7908	0.7934	0.8038	0.8146	0.7963	0.7892	0.7922	0.7939	0.8003	0.7991	0.7855	0.8043	0.7928	0.7969	0.7903	0.7801	0.8038	0.789	0.7921	0.7959	0.7893	0.8063	0.8025	0.8021	0.7907	0.8	0.798	0.7973	0.7864	0.807	0.7926	0.7938	0.7973	0.8024	0.7979	0.8094	0.7881	0.7825	0.7882	0.7865	0.7952
36	0.789	0.7772	0.7909	0.7788	0.7729	0.7901	0.7986	0.796	0.7938	0.7929	0.7975	0.8042	0.7912	0.7885	0.7917	0.7896	0.7869	0.7916	0.7961	0.8031	0.7891	0.8003	0.7887	0.7935	0.7976	0.7856	0.8018	0.8012	0.7928	0.7938	0.7918	0.799	0.8	0.8044	0.7855	0.8136	0.8014	0.7852	0.7502	0.7851	0.7951	0.7644	0.7902	0.7918	0.7902	0.7954
37	0.7795	0.7888	0.7972	0.8021	0.7835	0.7869	0.7914	0.7981	0.7725	0.7903	0.7969	0.7993	0.7905	0.7979	0.7951	0.8053	0.7855	0.8045	0.7951	0.8018	0.791	0.7949	0.8011	0.7894	0.7812	0.8054	0.7992	0.7911	0.7874	0.7991	0.8045	0.7969	0.7882	0.7941	0.7759	0.7953	0.7968	0.7924	0.788	0.7818	0.7881	0.7837	0.8069	0.7873	0.7938	0.8035
38	0.7791	0.7905	0.7943	0.7922	0.7923	0.779	0.7936	0.7966	0.7983	0.8058	0.7978	0.7904	0.7908	0.7574	0.7938	0.7887	0.7975	0.8002	0.7938	0.7922	0.7846	0.7849	0.8043	0.7927	0.787	0.7866	0.7879	0.7906	0.7916	0.7971	0.7854	0.7953	0.7963	0.7943	0.7792	0.7966	0.7956	0.8054	0.7934	0.7848	0.786	0.7889	0.7768	0.7944	0.7817	0.7805
39	0.7822	0.7833	0.7903	0.7899	0.7774	0.7864	0.7873	0.808	0.7968	0.81	0.7905	0.7856	0.797	0.7919	0.7892	0.7916	0.7882	0.8003	0.7862	0.7587	0.7908	0.7963	0.7912	0.7943	0.7933	0.7888	0.7934	0.7928	0.7941	0.77	0.7947	0.7934	0.7941	0.795	0.7906	0.7807	0.7929	0.7944	0.8025	0.7927	0.788	0.7893	0.7887	0.7507	0.786	0.7887
40	0.794	0.7889	0.788	0.7817	0.7905	0.7947	0.7757	0.79	0.7948	0.7904	0.7897	0.8038	0.7929	0.7808	0.7806	0.7901	0.7942	0.7969	0.7908	0.795	0.7652	0.7982	0.7843	0.7983	0.8002	0.8053	0.7813	0.7999	0.8083	0.7875	0.7897	0.7878	0.7863	0.8027	0.7911	0.7969	0.8006	0.8019	0.7932	0.8038	0.7907	0.7964	0.7837	0.7846	0.7929	0.7855
50	0.8048	0.7996	0.7786	0.7998	0.7893	0.7689	0.7868	0.7824	0.7874	0.7994	0.7884	0.7903	0.8024	0.7979	0.7959	0.7667	0.7819	0.7981	0.7884	0.798	0.789	0.798	0.7924	0.7905	0.7907	0.8035	0.7865	0.7797	0.7952	0.8019	0.7924	0.7968	0.7933	0.8007	0.7895	0.7906	0.7857	0.7935	0.8015	0.7894	0.806	0.7901	0.7936	0.7692	0.8004	0.7949
60	0.8009	0.7946	0.7905	0.7887	0.7952	0.7954	0.7816	0.7901	0.7924	0.7926	0.7832	0.792	0.7881	0.7885	0.7843	0.7866	0.7904	0.7899	0.7942	0.764	0.7836	0.7929	0.7789	0.7927	0.7992	0.7869	0.7854	0.7886	0.794	0.7948	0.7865	0.7848	0.7932	0.799	0.7888	0.7982	0.7849	0.7973	0.7889	0.7892	0.7919	0.7927	0.7879	0.7837	0.7743	0.7965
70	0.7918	0.7795	0.7837	0.7824	0.7852	0.7869	0.7872	0.7784	0.7847	0.7861	0.7904	0.7919	0.7955	0.7948	0.7761	0.7911	0.7837	0.786	0.7824	0.7867	0.7919	0.7871	0.7767	0.7864	0.7939	0.7817	0.7841	0.7851	0.7486	0.7852	0.7963	0.7867	0.7734	0.7889	0.7777	0.779	0.7791	0.7849	0.7485	0.7811	0.7854	0.7834	0.7934	0.7761	0.4533	0.7812
80	0.7854	0.7961	0.7922	0.7871	0.7723	0.7975	0.7932	0.7511	0.7947	0.7875	0.7744	0.7624	0.7899	0.7719	0.7795	0.7752	0.783	0.7643	0.7956	0.7925	0.7851	0.7867	0.7824	0.7914	0.7885	0.7893	0.7849	0.7886	0.7882	0.7926	0.7846	0.6658	0.7798	0.7723	0.785	0.7908	0.7791	0.7797	0.7901	0.7824	0.7813	0.785	0.7967	0.7991	0.7759	0.7793
90	0.7891	0.7911	0.7888	0.7855	0.7683	0.8091	0.7924	0.7924	0.7866	0.7832	0.7913	0.7835	0.7847	0.7829	0.7863	0.7862	0.7896	0.7763	0.7866	0.7305	0.7771	0.7892	0.7794	0.7771	0.782	0.7853	0.7915	0.7806	0.7707	0.7683	0.79	0.7801	0.7883	0.7752	0.7788	0.7756	0.7861	0.7716	0.7801	0.7793	0.7696	0.7784	0.7712	0.7671	0.7936	0.7811
100	0.7996	0.7791	0.8014	0.786	0.7664	0.7895	0.7881	0.7835	0.7848	0.7751	0.7909	0.7909	0.7684	0.777	0.7819	0.7949	0.7865	0.7801	0.7792	0.7884	0.7912	0.7804	0.7973	0.7786	0.7958	0.7856	0.7881	0.7835	0.7998	0.7614	0.7901	0.7761	0.7856	0.7801	0.7522	0.7846	0.784	0.7907	0.7822	0.7758	0.7908	0.7762	0.7886	0.7921	0.6831	0.7816

## Sheet:  asymmetric_PRC
5' flanking3' flanking	1	2	3	4	5	6	7	8	9	10	11	12	13	14	15	16	17	18	19	20	21	22	23	24	25	26	27	28	29	30	31	32	33	34	35	36	37	38	39	40	50	60	70	80	90	100
1	0.7966	0.8016	0.7961	0.7909	0.8	0.8026	0.7852	0.7983	0.7864	0.7879	0.7933	0.787	0.7826	0.777	0.7924	0.7777	0.7966	0.7691	0.8089	0.8026	0.8084	0.7835	0.7624	0.7571	0.7969	0.8049	0.7216	0.8039	0.7957	0.773	0.7797	0.8008	0.786	0.7785	0.7798	0.7898	0.7946	0.8021	0.7946	0.7806	0.7626	0.7861	0.7842	0.7712	0.7754	0.7509
2	0.7841	0.7932	0.7986	0.7742	0.7907	0.7994	0.792	0.8096	0.7819	0.7866	0.7828	0.7914	0.7871	0.7937	0.7948	0.7642	0.7965	0.7816	0.7777	0.7994	0.7927	0.7802	0.7888	0.8015	0.7786	0.7955	0.8082	0.8054	0.7983	0.7899	0.7789	0.7949	0.783	0.7736	0.786	0.7952	0.8068	0.8015	0.7798	0.7824	0.7919	0.7798	0.7699	0.7757	0.7761	0.7725
3	0.7822	0.7858	0.8023	0.7884	0.8017	0.7927	0.7903	0.7852	0.7974	0.7932	0.7856	0.7758	0.7807	0.7862	0.7976	0.7722	0.7947	0.7636	0.8247	0.7922	0.7893	0.783	0.8003	0.7937	0.8078	0.8014	0.7981	0.7907	0.786	0.7812	0.7834	0.7835	0.7782	0.7927	0.7858	0.8085	0.8108	0.7876	0.7635	0.7725	0.7753	0.7698	0.7614	0.7763	0.7576	0.7781
4	0.81	0.7958	0.7842	0.8088	0.7905	0.7635	0.7758	0.7838	0.7869	0.7973	0.7822	0.7762	0.784	0.7751	0.8058	0.7832	0.8117	0.7994	0.7557	0.7954	0.7936	0.7796	0.8046	0.8021	0.7811	0.7629	0.7642	0.7672	0.7837	0.7718	0.7966	0.79	0.7626	0.7691	0.7705	0.8041	0.783	0.7782	0.8093	0.8	0.7608	0.7946	0.7865	0.7967	0.77	0.7815
5	0.782	0.7951	0.7848	0.7977	0.7936	0.7915	0.7915	0.7618	0.7712	0.7872	0.7863	0.7983	0.7862	0.7914	0.7832	0.7848	0.7605	0.7807	0.7978	0.786	0.8028	0.7756	0.8031	0.7804	0.7817	0.7739	0.7926	0.7635	0.7771	0.7757	0.7828	0.7909	0.7698	0.7581	0.7764	0.7858	0.7828	0.7756	0.7771	0.7864	0.788	0.7731	0.7786	0.7926	0.7591	0.7787
6	0.7906	0.6006	0.6038	0.5986	0.7944	0.8039	0.8056	0.7826	0.7781	0.79	0.7708	0.7788	0.5662	0.7949	0.799	0.8009	0.7772	0.8051	0.8019	0.7885	0.7954	0.7859	0.7805	0.8091	0.7994	0.7842	0.7882	0.7987	0.7882	0.7486	0.7749	0.7939	0.7914	0.785	0.7876	0.7764	0.7867	0.787	0.8083	0.7461	0.7899	0.7905	0.7678	0.774	0.777	0.7597
7	0.7841	0.7775	0.8024	0.8036	0.7829	0.7918	0.7939	0.7776	0.7825	0.791	0.7879	0.7907	0.7838	0.7819	0.7837	0.7851	0.7934	0.7974	0.7774	0.7835	0.7859	0.7943	0.7733	0.791	0.7784	0.7976	0.7786	0.7944	0.7834	0.7638	0.77	0.8103	0.7772	0.7849	0.7754	0.7755	0.7908	0.7731	0.7791	0.7572	0.7603	0.7677	0.7945	0.7923	0.766	0.7973
8	0.772	0.7933	0.7976	0.7919	0.7821	0.7862	0.7624	0.8021	0.7812	0.7894	0.7627	0.75	0.7701	0.7837	0.784	0.7965	0.7924	0.7843	0.8073	0.7885	0.7846	0.7858	0.8022	0.7964	0.7772	0.7835	0.7951	0.7904	0.7929	0.8031	0.7975	0.7944	0.7739	0.7909	0.7835	0.8092	0.781	0.7565	0.7744	0.7858	0.7843	0.7946	0.7659	0.7895	0.7948	0.7944
9	0.7964	0.7903	0.7834	0.7999	0.782	0.7843	0.7713	0.7938	0.7886	0.7468	0.7886	0.7641	0.7802	0.795	0.7884	0.7792	0.7762	0.7877	0.7866	0.7971	0.7966	0.7695	0.7666	0.7688	0.8092	0.8044	0.7706	0.7955	0.7923	0.7828	0.7805	0.7877	0.7845	0.7802	0.7733	0.7862	0.7828	0.7918	0.7755	0.7491	0.7712	0.7697	0.7884	0.8105	0.7818	0.7783
10	0.7911	0.7971	0.7902	0.7835	0.7951	0.7716	0.7899	0.8019	0.7947	0.8013	0.7853	0.7599	0.7766	0.7972	0.7955	0.7785	0.7724	0.8002	0.7934	0.7781	0.7888	0.7684	0.7906	0.7936	0.7972	0.7903	0.7864	0.7958	0.7937	0.7806	0.7942	0.7955	0.7848	0.7772	0.7745	0.7777	0.7928	0.803	0.7844	0.7748	0.7955	0.7828	0.7944	0.7987	0.7828	0.7893
11	0.7826	0.7827	0.7921	0.7974	0.7932	0.803	0.5288	0.8018	0.7796	0.7861	0.8004	0.7923	0.7863	0.8012	0.7883	0.7943	0.7977	0.789	0.7858	0.7808	0.7918	0.7762	0.7948	0.7871	0.7609	0.7718	0.781	0.7871	0.7931	0.7786	0.8003	0.7579	0.79	0.7607	0.768	0.8075	0.7776	0.776	0.7842	0.8044	0.7732	0.774	0.7535	0.7788	0.7848	0.749
12	0.7945	0.7908	0.7909	0.7811	0.7959	0.7925	0.7898	0.7895	0.7983	0.7864	0.7794	0.8084	0.794	0.7744	0.7815	0.7824	0.7989	0.7697	0.7962	0.7995	0.8014	0.7883	0.8028	0.7988	0.7931	0.7777	0.7732	0.7909	0.7949	0.7814	0.7982	0.7901	0.7883	0.8005	0.7926	0.813	0.7771	0.7921	0.7759	0.7816	0.7828	0.7881	0.7919	0.7764	0.7864	0.7711
13	0.7838	0.7872	0.8001	0.7834	0.7812	0.7818	0.773	0.7789	0.79	0.8171	0.791	0.8003	0.7924	0.78	0.7764	0.7941	0.8073	0.7881	0.8292	0.7765	0.7899	0.7826	0.7871	0.8155	0.791	0.7835	0.7876	0.7896	0.7907	0.7475	0.7718	0.7773	0.7942	0.7846	0.7905	0.792	0.7727	0.7898	0.7779	0.7726	0.7917	0.8061	0.7921	0.7645	0.7599	0.7819
14	0.7883	0.7852	0.7877	0.7959	0.7883	0.7958	0.7984	0.7655	0.8111	0.7702	0.7948	0.7965	0.7748	0.8092	0.7851	0.7715	0.7897	0.7728	0.8149	0.8024	0.7924	0.783	0.7907	0.7875	0.7926	0.7721	0.7921	0.7566	0.7888	0.7939	0.779	0.7893	0.7717	0.7848	0.7969	0.7907	0.8007	0.7871	0.7699	0.7718	0.7926	0.7774	0.7929	0.7765	0.7679	0.7827
15	0.7931	0.781	0.7878	0.7775	0.7787	0.7928	0.7802	0.7967	0.7929	0.801	0.7921	0.792	0.7707	0.8005	0.7912	0.7909	0.8097	0.7819	0.7929	0.787	0.7981	0.776	0.7766	0.7978	0.785	0.7859	0.8062	0.7762	0.77	0.7694	0.7874	0.78	0.7841	0.7637	0.789	0.7963	0.7672	0.7927	0.7842	0.7848	0.7778	0.7714	0.786	0.7735	0.7825	0.7838
16	0.7853	0.8105	0.7951	0.7879	0.7877	0.7856	0.7839	0.7644	0.779	0.7904	0.7907	0.7964	0.7753	0.7899	0.808	0.7849	0.79	0.8155	0.8037	0.7912	0.7773	0.7841	0.7955	0.8083	0.7917	0.7969	0.7842	0.8171	0.8106	0.7909	0.7868	0.7996	0.7977	0.783	0.8206	0.7917	0.7797	0.7823	0.7893	0.7775	0.7864	0.8013	0.7713	0.7777	0.8015	0.7866
17	0.7975	0.7835	0.7914	0.7786	0.785	0.7806	0.7992	0.7859	0.7787	0.8102	0.7986	0.7923	0.7794	0.7679	0.7982	0.8045	0.8068	0.8033	0.809	0.8064	0.7835	0.792	0.8087	0.7892	0.7987	0.7939	0.7857	0.786	0.7928	0.7944	0.8052	0.7911	0.7583	0.7965	0.7881	0.799	0.7865	0.799	0.7759	0.7867	0.7646	0.7857	0.7772	0.784	0.786	0.774
18	0.8069	0.7661	0.8033	0.8028	0.7841	0.8069	0.7873	0.7891	0.7827	0.8005	0.7982	0.7874	0.7835	0.7971	0.8124	0.8072	0.7996	0.8026	0.8091	0.8056	0.7815	0.7904	0.8007	0.7934	0.7836	0.8065	0.8011	0.7826	0.7856	0.792	0.7752	0.7841	0.8081	0.7644	0.7874	0.8017	0.8018	0.7958	0.7766	0.786	0.809	0.7677	0.7901	0.7498	0.7684	0.7614
19	0.7893	0.8102	0.7929	0.7827	0.8019	0.7866	0.7942	0.7625	0.7805	0.79	0.7822	0.7764	0.7698	0.7891	0.7883	0.7868	0.82	0.7847	0.811	0.7932	0.7786	0.7966	0.8012	0.7931	0.8011	0.7782	0.7926	0.7944	0.7848	0.7711	0.7905	0.7793	0.8044	0.805	0.7859	0.7853	0.8051	0.7958	0.7895	0.7586	0.7795	0.7711	0.7745	0.7804	0.7831	0.7908
20	0.7942	0.8007	0.7902	0.7921	0.7803	0.7866	0.7933	0.7804	0.7642	0.7795	0.7874	0.7651	0.7769	0.7864	0.8068	0.7871	0.786	0.799	0.7941	0.8001	0.7949	0.808	0.8016	0.8014	0.7825	0.7964	0.7922	0.7725	0.8058	0.7796	0.8	0.742	0.7859	0.7982	0.7996	0.79	0.7903	0.7885	0.7828	0.7736	0.7616	0.79	0.7697	0.7837	0.775	0.7732
21	0.7737	0.7836	0.7895	0.7742	0.8007	0.805	0.7785	0.7709	0.7852	0.7941	0.7817	0.7823	0.7805	0.782	0.7894	0.7791	0.8031	0.8181	0.7891	0.7848	0.7981	0.8106	0.805	0.7975	0.7929	0.7892	0.78	0.7956	0.8042	0.7891	0.7845	0.796	0.7995	0.8092	0.7923	0.7984	0.7992	0.7922	0.7824	0.7943	0.7942	0.8063	0.7926	0.791	0.7806	0.8028
22	0.7867	0.798	0.7822	0.7919	0.8117	0.7764	0.7809	0.7845	0.7714	0.7968	0.7838	0.7846	0.8012	0.7972	0.7871	0.7846	0.7938	0.8001	0.8019	0.7757	0.7929	0.7892	0.7646	0.7969	0.7785	0.8001	0.7811	0.7711	0.8001	0.7771	0.7764	0.785	0.789	0.7607	0.7842	0.7681	0.7973	0.7931	0.8127	0.7967	0.7769	0.7862	0.7851	0.7853	0.7763	0.7878
23	0.7726	0.7865	0.7653	0.7881	0.7983	0.7884	0.7893	0.7798	0.7665	0.7961	0.7936	0.7805	0.8012	0.7785	0.7875	0.7788	0.774	0.8074	0.7963	0.7937	0.8238	0.7877	0.8124	0.7866	0.7972	0.7959	0.782	0.798	0.7965	0.7878	0.788	0.7818	0.7875	0.7849	0.7751	0.7662	0.7669	0.7994	0.8006	0.7789	0.8141	0.7861	0.7792	0.788	0.7843	0.776
24	0.7954	0.787	0.782	0.7845	0.791	0.7904	0.7832	0.7816	0.7825	0.767	0.7984	0.785	0.7633	0.7812	0.777	0.8009	0.7574	0.8038	0.7985	0.7797	0.7951	0.7901	0.7731	0.7823	0.7878	0.7961	0.7675	0.7745	0.7749	0.7917	0.8015	0.7718	0.8123	0.7609	0.7769	0.7865	0.7661	0.7945	0.7818	0.7762	0.7787	0.7819	0.7774	0.7919	0.7729	0.7917
25	0.77	0.7967	0.7821	0.7865	0.7838	0.8017	0.7905	0.7787	0.7702	0.8019	0.8081	0.7809	0.7782	0.782	0.7805	0.7937	0.7716	0.7965	0.7819	0.8038	0.8135	0.7914	0.7941	0.8039	0.8052	0.8035	0.7806	0.7814	0.7883	0.7817	0.7924	0.7999	0.781	0.7827	0.7863	0.8002	0.7807	0.7923	0.7832	0.7798	0.7827	0.7909	0.792	0.7769	0.7869	0.7896
26	0.7864	0.7836	0.7919	0.8	0.7632	0.7838	0.7718	0.7812	0.7547	0.7849	0.7664	0.8128	0.7722	0.7573	0.7771	0.7911	0.7908	0.8107	0.8173	0.8054	0.7913	0.7899	0.7863	0.7791	0.808	0.7935	0.78	0.8018	0.79	0.796	0.8002	0.7969	0.7833	0.7896	0.7917	0.8014	0.7882	0.788	0.79	0.7889	0.7778	0.7949	0.801	0.7762	0.7869	0.7947
27	0.7638	0.7958	0.789	0.7869	0.7695	0.783	0.7925	0.7807	0.7688	0.7699	0.7697	0.7825	0.7793	0.7655	0.8086	0.7889	0.7868	0.7776	0.7992	0.8107	0.79	0.7772	0.7793	0.7974	0.7723	0.7793	0.7861	0.7934	0.7966	0.789	0.777	0.7906	0.7688	0.7792	0.8012	0.7879	0.8069	0.779	0.7831	0.7891	0.7943	0.79	0.7895	0.7841	0.7649	0.7657
28	0.791	0.7974	0.781	0.8057	0.7803	0.7963	0.799	0.7901	0.7893	0.7924	0.7836	0.7994	0.797	0.7973	0.7846	0.8046	0.7928	0.7764	0.7951	0.7911	0.7722	0.7965	0.7985	0.7913	0.7958	0.8024	0.7991	0.8012	0.808	0.7956	0.8087	0.7701	0.7842	0.8138	0.7934	0.803	0.7939	0.7973	0.7835	0.8023	0.7677	0.801	0.7634	0.7927	0.7902	0.7838
29	0.7608	0.7926	0.8014	0.7801	0.7734	0.7824	0.7765	0.7723	0.7775	0.8016	0.7919	0.7941	0.7793	0.797	0.7907	0.7656	0.7764	0.781	0.8084	0.7884	0.8103	0.783	0.782	0.7887	0.7999	0.7632	0.7761	0.7956	0.8009	0.761	0.7789	0.7621	0.7893	0.7884	0.7727	0.5363	0.7812	0.7943	0.763	0.7726	0.7744	0.7829	0.7694	0.7673	0.7851	0.7748
30	0.7829	0.7923	0.7714	0.7642	0.7898	0.7925	0.793	0.7867	0.7758	0.78	0.8033	0.7989	0.7934	0.7751	0.794	0.7994	0.7745	0.7962	0.7763	0.7818	0.8016	0.769	0.7958	0.8062	0.7822	0.7917	0.7773	0.799	0.7978	0.7914	0.7909	0.8022	0.7799	0.7857	0.7808	0.7721	0.775	0.7899	0.787	0.7838	0.794	0.7931	0.772	0.7881	0.7836	0.7858
31	0.771	0.7819	0.7946	0.7872	0.7986	0.7937	0.7759	0.7864	0.7893	0.7751	0.8042	0.7942	0.7776	0.7916	0.7961	0.7891	0.785	0.7815	0.7875	0.8021	0.7885	0.8001	0.7973	0.7858	0.7678	0.7655	0.7728	0.7917	0.8131	0.806	0.8016	0.7959	0.783	0.7848	0.7963	0.7759	0.7845	0.7694	0.7691	0.7729	0.7697	0.7694	0.7912	0.7835	0.7834	0.7817
32	0.7873	0.7719	0.774	0.7821	0.7832	0.7911	0.7891	0.7778	0.7828	0.7786	0.7941	0.7787	0.7756	0.774	0.7926	0.7992	0.7727	0.7797	0.7919	0.8145	0.7986	0.7885	0.7983	0.7957	0.797	0.7916	0.7856	0.7954	0.795	0.7845	0.7914	0.803	0.7709	0.7982	0.7727	0.8061	0.7926	0.7771	0.7714	0.8008	0.768	0.7748	0.7824	0.7852	0.7558	0.7857
33	0.7635	0.757	0.7859	0.7452	0.7915	0.7803	0.7639	0.7887	0.7955	0.7675	0.7548	0.766	0.7856	0.7927	0.7854	0.8032	0.7857	0.7669	0.7699	0.7937	0.7768	0.7951	0.7785	0.7901	0.7978	0.7857	0.8012	0.8036	0.8121	0.8018	0.7767	0.7934	0.8046	0.808	0.7979	0.795	0.7916	0.7862	0.8026	0.8066	0.7779	0.7782	0.7776	0.7718	0.7935	0.7652
34	0.7819	0.7723	0.7698	0.7783	0.7712	0.7725	0.772	0.7665	0.7968	0.7753	0.776	0.7975	0.7729	0.7975	0.7912	0.7748	0.797	0.7958	0.7797	0.799	0.7789	0.7995	0.7828	0.7972	0.7857	0.7856	0.7856	0.7991	0.7898	0.8048	0.7925	0.7819	0.7771	0.7964	0.7651	0.7983	0.7766	0.7763	0.7791	0.7605	0.7956	0.7779	0.7824	0.7697	0.7894	0.7727
35	0.7666	0.7659	0.7813	0.7549	0.7843	0.7787	0.7914	0.8049	0.8127	0.7894	0.7752	0.7735	0.784	0.7989	0.7968	0.7822	0.7953	0.78	0.7944	0.7708	0.7704	0.7993	0.7742	0.7743	0.794	0.7872	0.801	0.8	0.7965	0.774	0.7966	0.7893	0.7853	0.7855	0.7991	0.7857	0.7822	0.783	0.7823	0.7999	0.8046	0.7714	0.7657	0.7777	0.7805	0.7835
36	0.7738	0.769	0.7773	0.7681	0.7574	0.773	0.789	0.7892	0.7853	0.7922	0.7898	0.8066	0.7801	0.7741	0.7797	0.7675	0.7718	0.7866	0.7876	0.7961	0.7942	0.7907	0.773	0.7881	0.7852	0.7704	0.7939	0.8092	0.783	0.7837	0.7694	0.7942	0.7988	0.7959	0.7804	0.8101	0.7943	0.7583	0.5103	0.7748	0.7832	0.7641	0.7787	0.7845	0.791	0.7885
37	0.7677	0.7655	0.787	0.7918	0.766	0.7831	0.783	0.797	0.7599	0.7885	0.7899	0.7864	0.7704	0.7929	0.7862	0.8084	0.7793	0.7964	0.7911	0.7899	0.7811	0.786	0.7918	0.787	0.78	0.8051	0.7954	0.7793	0.778	0.7976	0.803	0.7891	0.7707	0.7928	0.766	0.7853	0.7914	0.7769	0.772	0.7669	0.777	0.776	0.7947	0.7682	0.8033	0.8018
38	0.7641	0.7848	0.7903	0.7841	0.7914	0.7732	0.7812	0.7864	0.7831	0.8049	0.7899	0.7906	0.7838	0.7481	0.7907	0.778	0.7954	0.7953	0.7993	0.7885	0.7753	0.7684	0.8028	0.7881	0.7768	0.7797	0.7683	0.7605	0.7818	0.7848	0.7757	0.7846	0.7969	0.7839	0.7728	0.7862	0.7918	0.8047	0.7784	0.7749	0.7777	0.7694	0.7676	0.7961	0.7824	0.775
39	0.7698	0.7707	0.7809	0.77	0.7652	0.7714	0.7702	0.8058	0.7842	0.8017	0.7849	0.7806	0.792	0.785	0.7911	0.7816	0.7818	0.796	0.7816	0.7464	0.7826	0.787	0.7784	0.7859	0.785	0.7816	0.7804	0.7698	0.7829	0.7611	0.7899	0.7827	0.7701	0.7794	0.7772	0.763	0.782	0.7786	0.7993	0.7786	0.7823	0.7736	0.7826	0.7379	0.7742	0.7819
40	0.7763	0.7892	0.7796	0.7738	0.7877	0.7932	0.7547	0.7861	0.7809	0.7825	0.7736	0.801	0.7882	0.7616	0.759	0.7819	0.7866	0.7932	0.7817	0.7875	0.7486	0.792	0.7644	0.8035	0.7838	0.7967	0.7578	0.7814	0.8003	0.7816	0.779	0.7782	0.7676	0.7838	0.793	0.7887	0.7972	0.7786	0.7831	0.798	0.7845	0.7752	0.7696	0.7732	0.7798	0.7838
50	0.8033	0.7923	0.754	0.7927	0.7797	0.7568	0.7628	0.7652	0.7859	0.7923	0.7785	0.7833	0.802	0.7898	0.7845	0.7576	0.769	0.7789	0.7663	0.7926	0.7691	0.7879	0.7915	0.7814	0.7655	0.7869	0.7792	0.7683	0.788	0.7942	0.7792	0.784	0.7894	0.7981	0.7762	0.7826	0.7658	0.7838	0.7943	0.7692	0.7968	0.7666	0.7683	0.7551	0.806	0.7819
60	0.8058	0.7788	0.7854	0.7637	0.7851	0.7861	0.7643	0.7757	0.7822	0.7789	0.7719	0.7727	0.7879	0.7778	0.768	0.775	0.7706	0.7711	0.7792	0.7422	0.7609	0.7867	0.765	0.7866	0.7931	0.7881	0.7704	0.7804	0.7814	0.7699	0.7741	0.7729	0.7729	0.7886	0.7685	0.7913	0.7694	0.7909	0.7652	0.7706	0.7819	0.7897	0.7778	0.7663	0.7579	0.7904
70	0.784	0.7756	0.7757	0.7728	0.7761	0.7652	0.7708	0.7659	0.771	0.7723	0.7773	0.7797	0.7811	0.7819	0.7693	0.7761	0.7639	0.7661	0.759	0.7607	0.7751	0.7682	0.7463	0.7649	0.7832	0.7651	0.7599	0.7767	0.736	0.7693	0.7856	0.7726	0.7505	0.7657	0.7665	0.7591	0.7535	0.7724	0.7416	0.7678	0.7757	0.7619	0.789	0.7529	0.4776	0.7543
80	0.7754	0.7839	0.7838	0.765	0.764	0.7908	0.7777	0.7483	0.7824	0.7672	0.7654	0.7514	0.7804	0.7585	0.7729	0.7725	0.7709	0.7538	0.7885	0.7777	0.7653	0.7734	0.7672	0.7854	0.7643	0.7694	0.7763	0.785	0.7744	0.7797	0.7784	0.6734	0.7643	0.7505	0.7694	0.7684	0.7735	0.7582	0.7682	0.7612	0.7735	0.7719	0.7833	0.7936	0.7516	0.7746
90	0.7881	0.7849	0.7783	0.7652	0.7648	0.7969	0.7886	0.7846	0.7824	0.7655	0.7786	0.7746	0.7778	0.7622	0.7776	0.7703	0.7864	0.7648	0.7848	0.7207	0.7706	0.7815	0.7672	0.7651	0.7711	0.7872	0.7784	0.7592	0.746	0.7563	0.7756	0.7817	0.7645	0.7716	0.7523	0.7506	0.7745	0.7557	0.7755	0.7695	0.7595	0.7465	0.756	0.7469	0.7861	0.7672
100	0.7974	0.772	0.794	0.7818	0.772	0.7831	0.769	0.7801	0.7736	0.7651	0.7862	0.7822	0.7698	0.7725	0.785	0.782	0.7755	0.7718	0.7602	0.7764	0.7793	0.7671	0.7848	0.7634	0.7963	0.7695	0.7809	0.7682	0.7849	0.7573	0.7793	0.7695	0.781	0.7768	0.755	0.7818	0.7625	0.7758	0.7665	0.7668	0.7753	0.7548	0.7756	0.7723	0.6591	0.7706

## Sheet:   asymmetric_F1
5' flanking3' flanking	1	2	3	4	5	6	7	8	9	10	11	12	13	14	15	16	17	18	19	20	21	22	23	24	25	26	27	28	29	30	31	32	33	34	35	36	37	38	39	40	50	60	70	80	90	100
1	0.7505	0.7348	0.7579	0.7504	0.7549	0.7638	0.746	0.7575	0.744	0.7626	0.7629	0.7549	0.7584	0.7601	0.7404	0.7619	0.7486	0.7536	0.7657	0.7432	0.7553	0.7505	0.7616	0.7549	0.7668	0.7558	0.7617	0.759	0.7517	0.7443	0.7547	0.7651	0.7599	0.7496	0.7596	0.7492	0.766	0.7573	0.7595	0.7431	0.7469	0.7681	0.7542	0.7517	0.7509	0.735
2	0.7549	0.7491	0.7478	0.75	0.7483	0.7572	0.7522	0.7678	0.7509	0.7648	0.7504	0.7514	0.7661	0.7571	0.7651	0.7347	0.7722	0.75	0.739	0.7621	0.7482	0.7651	0.757	0.7571	0.7585	0.75	0.7534	0.7637	0.7692	0.7561	0.7491	0.7606	0.7601	0.7496	0.7544	0.7536	0.7513	0.753	0.7518	0.7601	0.7564	0.7569	0.7513	0.7308	0.7637	0.7482
3	0.7595	0.755	0.7547	0.7556	0.7465	0.7653	0.7722	0.7465	0.7609	0.7517	0.7419	0.7456	0.7574	0.7448	0.754	0.7548	0.7662	0.7378	0.7495	0.7602	0.7594	0.7552	0.7513	0.7443	0.7398	0.754	0.7491	0.7392	0.75	0.7579	0.7544	0.7456	0.7701	0.757	0.7561	0.7692	0.758	0.7535	0.747	0.7609	0.7487	0.7353	0.7504	0.7473	0.7602	0.7527
4	0.7626	0.7407	0.7456	0.7421	0.7505	0.75	0.7628	0.7631	0.759	0.7638	0.7599	0.7523	0.7575	0.7482	0.7491	0.7563	0.7522	0.7491	0.7273	0.7722	0.758	0.7453	0.7442	0.7658	0.7566	0.7389	0.7554	0.7491	0.7368	0.7653	0.7533	0.7504	0.7402	0.7638	0.7496	0.7558	0.759	0.7441	0.7581	0.7435	0.7341	0.759	0.7465	0.7653	0.759	0.7518
5	0.7589	0.7478	0.7448	0.7483	0.7534	0.7522	0.7513	0.7469	0.7464	0.7617	0.7546	0.7558	0.7651	0.7561	0.7487	0.7614	0.7531	0.7621	0.7505	0.7621	0.7519	0.7648	0.7545	0.7422	0.7659	0.7601	0.7564	0.7589	0.7599	0.7595	0.7614	0.7556	0.7633	0.7567	0.759	0.7552	0.7509	0.7653	0.7491	0.7429	0.756	0.7513	0.7611	0.7522	0.7452	0.7491
6	0.7574	0.6621	0.6821	0.6782	0.7532	0.7563	0.7667	0.7536	0.7406	0.7518	0.7491	0.765	0.6837	0.7617	0.7473	0.7546	0.7614	0.7653	0.7509	0.7563	0.7527	0.7461	0.7461	0.7391	0.7662	0.7487	0.7557	0.7418	0.7605	0.7167	0.7535	0.7409	0.746	0.7558	0.7549	0.7518	0.7585	0.7612	0.7558	0.7325	0.7504	0.7526	0.7374	0.7544	0.745	0.7379
7	0.7451	0.7411	0.7544	0.7567	0.7607	0.75	0.7417	0.7554	0.7467	0.7372	0.7522	0.7599	0.7496	0.7554	0.7491	0.7496	0.7572	0.7474	0.7438	0.7552	0.7567	0.7577	0.7661	0.7642	0.7692	0.7504	0.7581	0.7551	0.7568	0.7591	0.7556	0.7583	0.7604	0.7589	0.7473	0.7532	0.757	0.7483	0.757	0.7491	0.7323	0.7482	0.7549	0.7527	0.7404	0.7492
8	0.7483	0.7599	0.7539	0.747	0.7096	0.7745	0.7509	0.7654	0.7687	0.7564	0.7581	0.7356	0.7687	0.7626	0.7513	0.7523	0.7491	0.7419	0.7729	0.7566	0.7659	0.7611	0.7486	0.7568	0.7554	0.7464	0.76	0.7599	0.7553	0.7661	0.7557	0.7574	0.7474	0.75	0.7474	0.758	0.7478	0.7312	0.7343	0.7574	0.7491	0.758	0.7459	0.7584	0.7621	0.7452
9	0.7552	0.7482	0.7377	0.7531	0.7504	0.7557	0.7549	0.7623	0.7497	0.7273	0.7486	0.7443	0.7527	0.7575	0.7546	0.7456	0.7594	0.75	0.755	0.7591	0.7602	0.7444	0.7629	0.7491	0.7567	0.7604	0.7422	0.7486	0.75	0.7554	0.7531	0.7566	0.757	0.7581	0.7639	0.7579	0.7576	0.7522	0.7558	0.7352	0.7487	0.7594	0.7645	0.7482	0.7438	0.7425
10	0.7443	0.7526	0.7472	0.7575	0.7509	0.7301	0.7495	0.7633	0.7572	0.7475	0.7638	0.7316	0.7604	0.7571	0.7642	0.7549	0.7343	0.7423	0.7574	0.7664	0.7679	0.7559	0.7645	0.7447	0.7612	0.7432	0.754	0.7579	0.756	0.7585	0.7596	0.7522	0.7638	0.7692	0.7611	0.7527	0.7521	0.7623	0.7617	0.7495	0.7604	0.7461	0.7414	0.7523	0.7523	0.7461
11	0.75	0.7535	0.7571	0.7339	0.7559	0.7626	0.6751	0.7644	0.7607	0.7581	0.7511	0.7552	0.7544	0.7549	0.7491	0.7602	0.7631	0.7562	0.7482	0.7594	0.758	0.7673	0.7626	0.7531	0.7404	0.7469	0.7653	0.7473	0.767	0.7544	0.7491	0.7342	0.7522	0.7495	0.75	0.7531	0.7627	0.746	0.7535	0.7474	0.7436	0.7513	0.7487	0.7439	0.759	0.75
12	0.7576	0.7606	0.7532	0.75	0.769	0.7684	0.7706	0.7673	0.7577	0.7661	0.755	0.7526	0.7673	0.7566	0.7465	0.754	0.7522	0.7621	0.7566	0.7692	0.7472	0.7649	0.759	0.756	0.7633	0.7582	0.7587	0.7522	0.7609	0.7604	0.7647	0.7597	0.7513	0.7678	0.7527	0.7389	0.7558	0.7518	0.754	0.7527	0.7398	0.7581	0.7586	0.7399	0.7474	0.7626
13	0.7684	0.7687	0.7539	0.7641	0.7651	0.7648	0.7706	0.7473	0.7599	0.7659	0.7695	0.7522	0.7621	0.7607	0.7527	0.7432	0.7624	0.7643	0.7638	0.7653	0.7555	0.7632	0.7597	0.7676	0.76	0.7657	0.7634	0.765	0.7443	0.7517	0.7585	0.759	0.7735	0.7522	0.753	0.7549	0.7698	0.7527	0.757	0.7518	0.776	0.7457	0.7505	0.7582	0.7258	0.754
14	0.7611	0.7531	0.7706	0.7604	0.7721	0.7692	0.7692	0.7513	0.7627	0.75	0.7684	0.7388	0.7581	0.7607	0.7491	0.7586	0.7659	0.755	0.7531	0.772	0.7643	0.7736	0.7523	0.7609	0.7651	0.7527	0.7558	0.7448	0.7531	0.7435	0.7509	0.742	0.7518	0.7648	0.753	0.7575	0.758	0.7675	0.75	0.7545	0.7517	0.7339	0.7662	0.7509	0.7546	0.7667
15	0.7394	0.7556	0.7638	0.7684	0.7621	0.767	0.7589	0.7495	0.757	0.7709	0.7681	0.7495	0.7544	0.7636	0.752	0.7679	0.7607	0.7464	0.7596	0.776	0.7667	0.7648	0.769	0.7595	0.7523	0.7581	0.758	0.764	0.7513	0.737	0.7599	0.7462	0.759	0.744	0.7532	0.7553	0.7518	0.7504	0.7591	0.7617	0.7487	0.7611	0.7487	0.7568	0.7483	0.7495
16	0.7549	0.7527	0.7505	0.7541	0.7661	0.7574	0.7586	0.7465	0.7477	0.7558	0.7642	0.7644	0.7474	0.7521	0.7509	0.7448	0.7638	0.7679	0.7614	0.7473	0.7574	0.7552	0.7568	0.7535	0.7539	0.7496	0.7509	0.757	0.7571	0.7482	0.7464	0.7522	0.7474	0.7496	0.7557	0.7581	0.7522	0.7569	0.7604	0.7316	0.7626	0.7486	0.7464	0.7448	0.7352	0.7527
17	0.7535	0.7311	0.7626	0.7435	0.759	0.7634	0.7491	0.7581	0.7574	0.7568	0.7645	0.764	0.7586	0.7582	0.7553	0.7562	0.7558	0.7438	0.7593	0.7634	0.7566	0.757	0.7606	0.7556	0.7673	0.7653	0.7687	0.7591	0.7629	0.7646	0.7535	0.7638	0.7442	0.7429	0.7513	0.757	0.7536	0.7597	0.7545	0.7549	0.7478	0.7522	0.7607	0.7495	0.7595	0.7505
18	0.7496	0.7392	0.757	0.7536	0.7427	0.7567	0.7549	0.7559	0.7667	0.7473	0.7607	0.7609	0.7473	0.7555	0.7626	0.7567	0.7599	0.7548	0.7572	0.7456	0.7504	0.7638	0.7623	0.7557	0.7549	0.7596	0.7523	0.759	0.7478	0.7592	0.7418	0.759	0.7491	0.7496	0.7568	0.7607	0.754	0.7504	0.7589	0.7563	0.7464	0.737	0.7482	0.7332	0.7478	0.7495
19	0.756	0.7598	0.7676	0.7676	0.7653	0.7605	0.7549	0.7164	0.755	0.7487	0.7586	0.7496	0.7509	0.7623	0.7599	0.7681	0.7585	0.753	0.765	0.7701	0.7619	0.7599	0.7522	0.7575	0.7639	0.7589	0.7703	0.7594	0.7599	0.7678	0.7495	0.7522	0.7695	0.7589	0.754	0.7531	0.7479	0.7428	0.7594	0.7332	0.7606	0.76	0.758	0.7594	0.7479	0.76
20	0.7523	0.7464	0.7681	0.7717	0.7524	0.7641	0.7559	0.7619	0.7627	0.7566	0.7513	0.7504	0.7596	0.7556	0.7518	0.7592	0.7626	0.7636	0.7653	0.7608	0.7634	0.7556	0.7567	0.7522	0.7621	0.7571	0.7623	0.7527	0.7473	0.7599	0.758	0.7229	0.7568	0.7619	0.7531	0.7614	0.7582	0.7559	0.7487	0.756	0.7456	0.7544	0.7421	0.7496	0.7603	0.7557
21	0.7418	0.7585	0.7544	0.746	0.7546	0.7667	0.7645	0.7577	0.7676	0.7569	0.7505	0.7653	0.7474	0.7523	0.7513	0.7659	0.7587	0.7626	0.754	0.7687	0.756	0.7722	0.7478	0.7509	0.7617	0.7717	0.7556	0.7549	0.7549	0.7551	0.7535	0.7629	0.7535	0.7606	0.7617	0.7526	0.7571	0.7599	0.7597	0.7642	0.759	0.7466	0.7562	0.7423	0.7522	0.761
22	0.7452	0.7575	0.7436	0.7723	0.7522	0.7595	0.7505	0.7544	0.767	0.7631	0.7509	0.7576	0.7554	0.7518	0.7513	0.7658	0.753	0.758	0.776	0.7563	0.7611	0.7486	0.7672	0.7617	0.7546	0.7475	0.7576	0.75	0.7609	0.7522	0.76	0.7626	0.7535	0.7566	0.7569	0.7577	0.7527	0.7599	0.7465	0.7478	0.7491	0.7554	0.7535	0.7601	0.7528	0.7452
23	0.7539	0.7638	0.7445	0.7562	0.7593	0.7629	0.7568	0.7596	0.7717	0.7684	0.767	0.7567	0.7652	0.7581	0.769	0.7656	0.7617	0.7629	0.763	0.7531	0.7628	0.7543	0.7575	0.7537	0.7611	0.7532	0.7551	0.7714	0.7636	0.7634	0.7638	0.7556	0.7509	0.7616	0.7566	0.7556	0.7562	0.7387	0.7598	0.7623	0.7574	0.7522	0.7687	0.7504	0.7491	0.7521
24	0.7544	0.7567	0.7701	0.7565	0.7599	0.7554	0.7544	0.758	0.7717	0.7437	0.7486	0.758	0.7518	0.7619	0.7616	0.7616	0.765	0.7513	0.7643	0.7567	0.7611	0.7701	0.7513	0.7553	0.7558	0.7627	0.7548	0.7611	0.7483	0.7687	0.7628	0.7571	0.7624	0.7564	0.747	0.7522	0.7535	0.7452	0.7556	0.7469	0.7522	0.764	0.7636	0.7435	0.7589	0.7599
25	0.7526	0.75	0.7471	0.75	0.7559	0.754	0.7566	0.7652	0.7527	0.7602	0.7505	0.7527	0.7432	0.7584	0.7527	0.7624	0.759	0.7624	0.7692	0.7459	0.7432	0.757	0.7519	0.7478	0.7548	0.7631	0.7509	0.7486	0.7535	0.7612	0.7478	0.7607	0.7606	0.7536	0.741	0.7478	0.7564	0.7648	0.7575	0.765	0.7549	0.7567	0.7448	0.7478	0.7496	0.7592
26	0.7581	0.7523	0.7662	0.7575	0.7422	0.7642	0.7572	0.7452	0.7549	0.7642	0.7577	0.7504	0.7687	0.7473	0.7634	0.7636	0.7662	0.7302	0.7619	0.7623	0.7681	0.7579	0.7633	0.7551	0.7646	0.762	0.7566	0.7648	0.7597	0.7599	0.7601	0.7518	0.7513	0.7565	0.7643	0.7616	0.7721	0.7528	0.7553	0.7537	0.7553	0.7549	0.7614	0.7544	0.7626	0.7528
27	0.7432	0.7621	0.754	0.7657	0.7684	0.7579	0.7514	0.7611	0.7513	0.7617	0.7642	0.769	0.758	0.7657	0.7629	0.7592	0.7624	0.7419	0.7607	0.75	0.7535	0.7513	0.7698	0.7532	0.7616	0.7549	0.7472	0.7628	0.7478	0.7659	0.7202	0.7589	0.7617	0.7597	0.7572	0.7131	0.7074	0.7562	0.7517	0.7222	0.754	0.7107	0.7653	0.773	0.7491	0.7531
28	0.7436	0.7496	0.7473	0.7563	0.7631	0.7641	0.7623	0.7676	0.7626	0.7634	0.7522	0.764	0.7605	0.7619	0.7679	0.7659	0.7611	0.769	0.7613	0.7558	0.7513	0.7571	0.7491	0.7597	0.7562	0.7599	0.7633	0.7546	0.7588	0.7617	0.6865	0.7591	0.7644	0.7599	0.7474	0.7694	0.7202	0.7606	0.7562	0.74	0.75	0.7516	0.7409	0.7549	0.75	0.7676
29	0.7469	0.7535	0.7577	0.7429	0.7532	0.7522	0.7448	0.7544	0.7692	0.75	0.7617	0.7575	0.76	0.7611	0.7657	0.7541	0.7586	0.7692	0.7593	0.7649	0.764	0.7597	0.7651	0.7595	0.7509	0.7574	0.7514	0.7518	0.7534	0.7379	0.7636	0.732	0.758	0.7617	0.7743	0.7676	0.7579	0.7592	0.7642	0.7661	0.7424	0.7609	0.7455	0.7531	0.7504	0.7505
30	0.7523	0.7414	0.7469	0.7465	0.7566	0.7645	0.7449	0.7531	0.7575	0.7661	0.7536	0.7539	0.7599	0.7568	0.7649	0.7642	0.7627	0.767	0.7414	0.7568	0.7572	0.7569	0.7623	0.7455	0.7627	0.7569	0.7563	0.7717	0.765	0.7595	0.7496	0.7606	0.7648	0.7509	0.755	0.7599	0.7726	0.7594	0.7469	0.764	0.7563	0.7596	0.7504	0.7648	0.7464	0.7665
31	0.7581	0.7563	0.7546	0.7568	0.7667	0.7594	0.7566	0.7616	0.7741	0.7586	0.758	0.7732	0.7659	0.7541	0.7559	0.7712	0.7638	0.759	0.7636	0.7465	0.7585	0.7608	0.7496	0.7483	0.7624	0.7423	0.7576	0.755	0.7712	0.7636	0.7513	0.7768	0.7509	0.7557	0.7576	0.7582	0.7562	0.7519	0.7461	0.7649	0.7517	0.7513	0.7602	0.7388	0.7414	0.7571
32	0.7557	0.7482	0.7539	0.7596	0.7544	0.7612	0.7597	0.7579	0.7547	0.7532	0.7594	0.7554	0.7443	0.7703	0.757	0.7614	0.7361	0.7631	0.7517	0.7687	0.7478	0.7619	0.7482	0.7621	0.7548	0.7566	0.7446	0.7532	0.7469	0.7536	0.7575	0.7628	0.7405	0.7531	0.7623	0.7569	0.7523	0.7482	0.7423	0.7607	0.7513	0.7486	0.7495	0.7461	0.7204	0.7617
33	0.7491	0.7448	0.7491	0.7298	0.7553	0.7542	0.7426	0.7673	0.7619	0.7333	0.7575	0.7504	0.7531	0.7599	0.7536	0.7513	0.7617	0.75	0.7491	0.7612	0.7597	0.7624	0.7754	0.7552	0.7549	0.7552	0.7554	0.7607	0.7546	0.764	0.747	0.7695	0.761	0.7367	0.7681	0.7599	0.7676	0.7659	0.7549	0.7478	0.7586	0.7496	0.7556	0.764	0.7549	0.7438
34	0.7614	0.7558	0.764	0.7605	0.7526	0.7614	0.7443	0.7496	0.7423	0.7657	0.7496	0.7624	0.7505	0.7557	0.7589	0.7653	0.7714	0.7596	0.7587	0.7531	0.7631	0.7638	0.7567	0.7684	0.7589	0.7562	0.7424	0.7528	0.7491	0.7657	0.7589	0.7612	0.759	0.7517	0.7474	0.7605	0.7509	0.7482	0.7606	0.7399	0.7535	0.7422	0.7509	0.7428	0.7772	0.7589
35	0.7585	0.7504	0.7563	0.7411	0.754	0.7478	0.7443	0.758	0.7568	0.7552	0.7483	0.7555	0.734	0.7478	0.7642	0.7513	0.756	0.7584	0.7606	0.7518	0.7412	0.7604	0.7513	0.76	0.7612	0.7495	0.76	0.7614	0.7676	0.7514	0.7491	0.7667	0.7604	0.7575	0.7584	0.7553	0.7474	0.7509	0.7581	0.7535	0.7687	0.7504	0.7609	0.7465	0.7399	0.7548
36	0.7465	0.75	0.7544	0.7469	0.7426	0.7593	0.7536	0.7539	0.7549	0.7539	0.7621	0.753	0.7569	0.7478	0.7558	0.7612	0.7581	0.7536	0.7561	0.7517	0.7465	0.7445	0.7617	0.7602	0.7619	0.7504	0.7638	0.7455	0.7549	0.7565	0.7635	0.7513	0.7643	0.7481	0.758	0.7533	0.767	0.7624	0.7276	0.7437	0.7703	0.7221	0.7522	0.7549	0.7535	0.7582
37	0.7527	0.7509	0.7469	0.7532	0.7599	0.7483	0.7482	0.7555	0.7358	0.7579	0.758	0.7558	0.7601	0.7642	0.7566	0.7559	0.7549	0.7644	0.7571	0.7565	0.7552	0.7571	0.7579	0.7517	0.7509	0.7562	0.7517	0.7586	0.7695	0.7486	0.7532	0.7536	0.7604	0.7532	0.7518	0.7627	0.7559	0.7706	0.7599	0.7377	0.7561	0.7463	0.7703	0.7448	0.7496	0.7564
38	0.7363	0.7513	0.7518	0.7422	0.7553	0.7491	0.7642	0.7531	0.7556	0.766	0.7624	0.7617	0.7478	0.7367	0.7532	0.7589	0.7633	0.7585	0.7491	0.7475	0.7544	0.7619	0.7571	0.7504	0.7636	0.7413	0.746	0.7514	0.7549	0.7577	0.7424	0.7571	0.7536	0.7527	0.7584	0.7576	0.7555	0.7534	0.7545	0.7553	0.7549	0.7527	0.7486	0.7478	0.7422	0.742
39	0.7474	0.7467	0.7543	0.7614	0.7536	0.7519	0.7478	0.769	0.7594	0.7536	0.7527	0.7491	0.757	0.754	0.7532	0.755	0.7402	0.7623	0.7585	0.731	0.7576	0.7628	0.7559	0.7491	0.7544	0.7491	0.7631	0.7575	0.7626	0.7321	0.7559	0.7518	0.7575	0.7559	0.7545	0.7473	0.7609	0.769	0.7564	0.7424	0.7555	0.7551	0.7495	0.7162	0.7491	0.7536
40	0.7709	0.7549	0.7554	0.7409	0.7486	0.7614	0.7477	0.7496	0.75	0.7612	0.7413	0.7513	0.7576	0.7461	0.7422	0.7504	0.7545	0.757	0.7517	0.7578	0.731	0.7604	0.7587	0.7429	0.7665	0.759	0.7575	0.7491	0.7717	0.7573	0.7612	0.7417	0.7517	0.7568	0.7554	0.7439	0.7717	0.7527	0.7536	0.7527	0.7698	0.75	0.7394	0.7496	0.7585	0.7523
50	0.7486	0.7592	0.7513	0.75	0.7631	0.7457	0.7609	0.7548	0.7536	0.7491	0.7577	0.7505	0.759	0.7585	0.7624	0.7397	0.7405	0.7462	0.7636	0.7604	0.7491	0.7617	0.7482	0.764	0.7587	0.7676	0.7568	0.7564	0.7616	0.7622	0.7504	0.7482	0.75	0.7399	0.7468	0.758	0.7426	0.7482	0.7509	0.7592	0.76	0.75	0.7757	0.739	0.7452	0.7444
60	0.7465	0.7479	0.7595	0.7658	0.7532	0.7585	0.7582	0.7491	0.7559	0.7667	0.7593	0.7555	0.75	0.7509	0.7518	0.7522	0.7546	0.7575	0.757	0.7323	0.76	0.7517	0.7662	0.75	0.7673	0.7397	0.7513	0.7585	0.757	0.7638	0.7648	0.7491	0.7407	0.7572	0.7602	0.7589	0.743	0.7653	0.766	0.7536	0.767	0.7447	0.7388	0.7667	0.7522	0.7609
70	0.765	0.7387	0.7558	0.7531	0.7477	0.7509	0.7589	0.7333	0.7535	0.7426	0.7646	0.754	0.7539	0.7532	0.742	0.7569	0.7477	0.7492	0.7518	0.7536	0.745	0.7659	0.7518	0.7653	0.7597	0.7559	0.7673	0.7491	0.7216	0.757	0.7595	0.7445	0.7496	0.7523	0.7414	0.7563	0.7548	0.7536	0.7226	0.7563	0.7365	0.7552	0.7427	0.7372	0.676	0.7567
80	0.754	0.7536	0.7469	0.7535	0.742	0.7527	0.7636	0.7282	0.7642	0.7679	0.7513	0.7231	0.7451	0.7414	0.7447	0.7429	0.7461	0.737	0.7567	0.7482	0.7469	0.7599	0.75	0.7514	0.7558	0.7563	0.7574	0.7564	0.7545	0.7593	0.746	0.6747	0.7523	0.7365	0.7532	0.745	0.7438	0.7561	0.7519	0.7456	0.7581	0.765	0.7582	0.7529	0.7607	0.7611
90	0.7478	0.7536	0.7638	0.7692	0.7438	0.7569	0.7528	0.7526	0.7559	0.7706	0.7548	0.7407	0.7607	0.758	0.7519	0.7597	0.7587	0.7599	0.7459	0.7105	0.7514	0.7384	0.7348	0.743	0.7524	0.7386	0.7513	0.7568	0.7431	0.7456	0.7559	0.756	0.7561	0.7425	0.7577	0.7553	0.7455	0.7517	0.7491	0.7443	0.7407	0.7463	0.7438	0.7381	0.7577	0.7643
100	0.7657	0.754	0.7567	0.7574	0.7389	0.7453	0.7457	0.75	0.7537	0.737	0.7576	0.7504	0.7473	0.7597	0.7518	0.7544	0.7626	0.75	0.7596	0.7504	0.7531	0.7465	0.7638	0.7464	0.75	0.7482	0.7628	0.7536	0.7549	0.7341	0.756	0.7355	0.7491	0.7549	0.7267	0.7455	0.75	0.7528	0.751	0.7465	0.7535	0.757	0.7463	0.7436	0.7022	0.7437
