# Supplementary material for: OligoFormer: an accurate and robust prediction method for siRNA design
Source: Bioinformatics. 2024 Sep 25;40(10):btae577. doi: 10.1093/bioinformatics/btae577 (PMC11494384; doi:10.1093/bioinformatics/btae577)
Supplement: btae577_Supplementary_Data [file btae577_supplementary_data.zip › Supplemntary Table 1.xlsx]

## Sheet: 1.1 siRNA datasets
Supplementary Table 1.1. Three datasets of siRNAs
Dataset	Number of siRNAs	Number of mRNAs
Huesken	2431	34
Takayuki	702	1
Mixset	473	18

## Sheet: 1.2 Themodynamic features
Supplementary Table 1.2. 24 thermodynamic features of siRNAs
Individual feature	Position	PCC*
∆∆G°ends	1 versus 19	0.4665
∆G°	1	0.4348
∆H°	1	0.4069
U	1	0.3634
G	1	-0.3024
∆H°	all	0.2813
U	all	0.2464
UU	1	0.2415
G	all	-0.2151
GG	1	-0.1927
GC	1	-0.1988
GG	all	-0.1925
∆G°	2	0.1891
UA	all	0.1759
U	2	0.1761
C	1	-0.1783
CC	all	-0.1707
∆G°	18	-0.1594
CC	1	-0.1614
GC	all	-0.1613
CG	1	-0.1556
∆G°	13	0.153
UU	all	0.1508
A	19	-0.1282
*PCC (Pearson correlation coefficient) for efficacy and each thermodynamic features on the Hu dataset

## Sheet: 1.3 Parameter settings
Supplementary Table 1.3. Parameter settings of model and training
	Module	Parameter
Model parameters	2D Convolution Layer	Kernel size = 1x5/5x5, Stride = 1, Filters = 32, Pad = 0
	Max Pooling Layer	Pool size = 2x2
	Average Pooling Layer	Pool size = 2x2
	Bidirectional LSTM	Hidden dimension = 32
	Multi-head Transformer Encoder	Layers: 2 layers, Hidden dimension = 64
Training parameters	Optimizer	Adam
	Loss function	MSE
	Learning Rate	0.0001
	Weight decay	0.999
	Batch Size	16
	Epochs	200
	Early stop	30
	Seed	42

## Sheet: 1.4 Calculation reference
Supplementary Table 1.4. RNA Thermodynamic Parameters for INN-HB Nearest-Neighbor Model*
parameters	∆G°(kcal/mol)	∆H°(kcal/mol)	∆S°(eu)
5′AA3′	-0.93 (0.03)	-6.82 (0.79)	-19.0 (2.5)
3′UU5′
5′UU3′	-0.93 (0.03)	-6.82 (0.79)	-19.0 (2.5)
3′AA5′
5′AU3′	-1.10 (0.08)	-9.38 (1.68)	-26.7 (5.2)
3′UA5′
5′UA3′	-1.33 (0.09)	-7.69 (2.02)	-20.5 (6.3)
3′AU5′
5′CU3′	-2.08 (0.06)	-10.48 (1.24)	-27.1 (3.8)
3′GA5′
5′AG3′	-2.08 (0.06)	-10.48 (1.24)	-27.1 (3.8)
3′UC5′
5′CA3′	-2.11 (0.07)	-10.44 (1.28)	-26.9 (3.9)
3′GU5′
5′UG3′	-2.11 (0.07)	-10.44 (1.28)	-26.9 (3.9)
3′AC5′
5′GU3′	-2.24 (0.06)	-11.40 (1.23)	-29.5 (3.9)
3′CA5′
5′AC3′	-2.24 (0.06)	-11.40 (1.23)	-29.5 (3.9)
3′UG5′
5′GA3′	-2.35 (0.06)	-12.44 (1.20)	-32.5 (3.7)
3′CU5′
5′UC3′	-2.35 (0.06)	-12.44 (1.20)	-32.5 (3.7)
3′AG5′
5′CG3′	-2.36 (0.09)	-10.64 (1.65)	-26.7 (5.0)
3′GC5′
5′GG3′	-3.26 (0.07)	-13.39 (1.24)	-32.7 (3.8)
3′CC5′
5′CC3′	-3.26 (0.07)	-13.39 (1.24)	-32.7 (3.8)
3′GG5′
5′GC3′	-3.42 (0.08)	-14.88 (1.58)	-36.9 (4.9)
3′CG5′
initiation	4.09 (0.22)	3.61 (4.12)	-1.5 (12.7)
per AU end	0.45 (0.04)	3.72 (0.83)	10.5 (2.6)
symmetry correction(self-complementary)	0.43	0	-1.4
symmetry correction(non-self-complementary)	0	0	0
*Xia, T., et al., Thermodynamic parameters for an expanded nearest-neighbor model for formation of RNA duplexes with Watson-Crick base pairs. Biochemistry, 1998. 37(42): p. 14719-35.

## Sheet: 1.5 Cross validation
Supplementary Table 1.5. Cross validation
Cross cell line validation
Cell lines	AUC	PRC	F1 score
HaCaT	0.8	0.7478	0.7917
HEK293	0.8245	0.833	0.8258
HeLa	0.7719	0.6348	0.5567
T24	0.8262	0.4339	0.2381
Inter-dataset validation
Methods	AUC	PRC	F1 score	PCC
Monopoli-RF	0.7439	0.7388	0.7002	0.4628
Monopoli-RF-ori	0.6085	0.5964	0	0.4279
OligoWalk	0.708	0.6998	0.6258	0.5592
siRNAPred	﻿0.5782	0.618	﻿0.5245	0.2062
iScore	0.7462	0.7565	0.2197	0.3687
s-Biopredsi	0.7374	0.7557	0.5936	0.3849
DSIR	0.7483	0.7637	0.6945	0.503
OligoFormer	0.8163	0.8143	0.769	0.5879
