# Supplementary material for: OligoFormer: an accurate and robust prediction method for siRNA design
Source: Bioinformatics. 2024 Sep 25;40(10):btae577. doi: 10.1093/bioinformatics/btae577 (PMC11494384; doi:10.1093/bioinformatics/btae577)
Supplement: btae577_Supplementary_Data [file btae577_supplementary_data.zip › Supplemntary Table 4. Table of ablation.xlsx]

## Sheet: sheet1
component	Choice
siRNA	√				√	√	√				√	√	√		√
mRNA		√			√			√	√		√	√		√	√
RNA-FM			√			√		√		√	√		√	√	√
thermodynamics				√			√		√	√		√	√	√	√
AUC	0.789	0.75	0.7003	0.7757	0.7963	0.79395	0.7952	0.7701	0.784	0.7853	0.80845	0.80095	0.80245	0.795	0.8153
PRC	0.7803	0.7517	0.679	0.7638	0.7972	0.7957	0.7919	0.7318	0.7727	0.7838	0.8092	0.7924	0.8011	0.7954	0.8143
F1 score	0.74105	0.7213	0.6869	0.7365	0.74545	0.75105	0.75065	0.7457	0.7267	0.733	0.76555	0.7539	0.7516	0.739	0.7689
component	Choice
Conv2D	√			√	√		√
BiLSTM		√		√		√	√
OligoEncoder			√		√	√	√
AUC	0.7861	0.7737	0.7971	0.78105	0.7893	0.80065	0.8153
PRC	0.7868	0.7731	0.7963	0.7711	0.7871	0.7948	0.8143
F1 score	0.7323	0.7386	0.7514	0.73145	0.7565	0.75445	0.7689
